# Supplementary material for: Integrating functional proteomics and next generation sequencing reveals potential therapeutic targets for Taiwanese breast cancer
Source: Clin Proteomics. 2025 Jan 22;22:4. doi: 10.1186/s12014-025-09526-8 (PMC11753163; doi:10.1186/s12014-025-09526-8)
Supplement: Supplementary file 2 — Supplementary Material 2 [file 12014_2025_9526_MOESM2_ESM.xlsx]

## Sheet: 工作表1
target	we	Sample	Gene	Protein_change	vv	Variant	Fun	Score	OncoKB
1		SA51	FGFR3	T311	SA51_FGFR3	SA51_FGFR3_T311	MISSENSE	1
1		SA51	FGFR3	T539	SA51_FGFR3	SA51_FGFR3_T539	MISSENSE	1
1		SA51	EGFR	N158	SA51_EGFR	SA51_EGFR_N158	MISSENSE	1
1		SA51	EGFR	R521K	SA51_EGFR	SA51_EGFR_R521K	MISSENSE	1
1		SA51	EGFR	T629	SA51_EGFR	SA51_EGFR_T629	MISSENSE	1
1		SA51	EGFR	T903	SA51_EGFR	SA51_EGFR_T903	MISSENSE	1
1		SA51	MET	Q648	SA51_MET	SA51_MET_Q648	MISSENSE	1
1		SA51	SMO	G388	SA51_SMO	SA51_SMO_G388	MISSENSE	1
1		SA51	JAK2	H163	SA51_JAK2	SA51_JAK2_H163	MISSENSE	1
1		SA51	JAK2	L830	SA51_JAK2	SA51_JAK2_L830	MISSENSE	1
1		SA51	NOTCH1	D2185	SA51_NOTCH1	SA51_NOTCH1_D2185	MISSENSE	1
1		SA51	NOTCH1	D1698	SA51_NOTCH1	SA51_NOTCH1_D1698	MISSENSE	1
1		SA51	NOTCH1	N755	SA51_NOTCH1	SA51_NOTCH1_N755	MISSENSE	1
1		SA51	NOTCH1	N104	SA51_NOTCH1	SA51_NOTCH1_N104	MISSENSE	1
1		SA51	RET	A45	SA51_RET	SA51_RET_A45	MISSENSE	1
1		SA51	RET	A432	SA51_RET	SA51_RET_A432	MISSENSE	1
1		SA51	HRAS	H27	SA51_HRAS	SA51_HRAS_H27	MISSENSE	1
1		SA51	ATM	I709	SA51_ATM	SA51_ATM_I709	MISSENSE	1
1		SA51	ATM	N1983S	SA51_ATM	SA51_ATM_N1983S	MISSENSE	1
1		SA51	FLT3	T227M	SA51_FLT3	SA51_FLT3_T227M	MISSENSE	1
1		SA51	FLT3	R124C	SA51_FLT3	SA51_FLT3_R124C	MISSENSE	1
1		SA51	BRCA2	K1132	SA51_BRCA2	SA51_BRCA2_K1132	MISSENSE	1
1		SA51	BRCA2	L1521	SA51_BRCA2	SA51_BRCA2_L1521	MISSENSE	1
1		SA51	BRCA2	V2171	SA51_BRCA2	SA51_BRCA2_V2171	MISSENSE	1
1		SA51	BRCA2	S2414	SA51_BRCA2	SA51_BRCA2_S2414	MISSENSE	1
1		SA51	BRCA2	V2466A	SA51_BRCA2	SA51_BRCA2_V2466A	MISSENSE	1
1		SA51	AKT1	E242	SA51_AKT1	SA51_AKT1_E242	MISSENSE	1
1		SA51	FANCA	T1328A	SA51_FANCA	SA51_FANCA_T1328A	MISSENSE	1
1		SA51	FANCA	L1269	SA51_FANCA	SA51_FANCA_L1269	MISSENSE	1
1		SA51	FANCA	P1218	SA51_FANCA	SA51_FANCA_P1218	MISSENSE	1
1		SA51	FANCA	S967	SA51_FANCA	SA51_FANCA_S967	MISSENSE	1
1		SA51	FANCA	G809D	SA51_FANCA	SA51_FANCA_G809D	MISSENSE	1
1		SA51	FANCA	P643A	SA51_FANCA	SA51_FANCA_P643A	MISSENSE	1
1		SA51	FANCA	G501S	SA51_FANCA	SA51_FANCA_G501S	MISSENSE	1
1		SA51	FANCA	A412V	SA51_FANCA	SA51_FANCA_A412V	MISSENSE	1
1		SA51	FANCA	T381	SA51_FANCA	SA51_FANCA_T381	MISSENSE	1
1		SA51	FANCA	T266A	SA51_FANCA	SA51_FANCA_T266A	MISSENSE	1
1		SA51	BRCA1	R740*	SA51_BRCA1	SA51_BRCA1_R740*	TRUNC	5	Oncogenic
1		SA51	BRCA1	S1566G	SA51_BRCA1	SA51_BRCA1_S1566G	MISSENSE	1
1		SA51	BRCA1	F1482L	SA51_BRCA1	SA51_BRCA1_F1482L	MISSENSE	1
1		SA51	BRCA1	K1136R	SA51_BRCA1	SA51_BRCA1_K1136R	MISSENSE	1
1		SA51	BRCA1	E1038G	SA51_BRCA1	SA51_BRCA1_E1038G	MISSENSE	1
1		SA51	BRCA1	P824L	SA51_BRCA1	SA51_BRCA1_P824L	MISSENSE	1
1		SA51	BRCA1	I816T	SA51_BRCA1	SA51_BRCA1_I816T	MISSENSE	1
1		SA51	MAP2K2	I220	SA51_MAP2K2	SA51_MAP2K2_I220	MISSENSE	1
1		SA60	FGFR3	T539	SA60_FGFR3	SA60_FGFR3_T539	MISSENSE	1
1		SA60	EGFR	A86	SA60_EGFR	SA60_EGFR_A86	MISSENSE	1
1		SA60	EGFR	N158	SA60_EGFR	SA60_EGFR_N158	MISSENSE	1
1		SA60	EGFR	T903	SA60_EGFR	SA60_EGFR_T903	MISSENSE	1
1		SA60	MET	Q648	SA60_MET	SA60_MET_Q648	MISSENSE	1
1		SA60	MET	D1286	SA60_MET	SA60_MET_D1286	MISSENSE	1
1		SA60	MET	A1339	SA60_MET	SA60_MET_A1339	MISSENSE	1
1		SA60	MET	P1364	SA60_MET	SA60_MET_P1364	MISSENSE	1
1		SA60	SMO	G388	SA60_SMO	SA60_SMO_G388	MISSENSE	1
1		SA60	NOTCH1	D2185	SA60_NOTCH1	SA60_NOTCH1_D2185	MISSENSE	1
1		SA60	NOTCH1	D1698	SA60_NOTCH1	SA60_NOTCH1_D1698	MISSENSE	1
1		SA60	NOTCH1	N755	SA60_NOTCH1	SA60_NOTCH1_N755	MISSENSE	1
1		SA60	RET	A45	SA60_RET	SA60_RET_A45	MISSENSE	1
1		SA60	RET	A432	SA60_RET	SA60_RET_A432	MISSENSE	1
1		SA60	RET	L769	SA60_RET	SA60_RET_L769	MISSENSE	1
1		SA60	ATM	N1983S	SA60_ATM	SA60_ATM_N1983S	MISSENSE	1
1		SA60	FLT3	R124C	SA60_FLT3	SA60_FLT3_R124C	MISSENSE	1
1		SA60	BRCA2	K1132	SA60_BRCA2	SA60_BRCA2_K1132	MISSENSE	1
1		SA60	BRCA2	L1521	SA60_BRCA2	SA60_BRCA2_L1521	MISSENSE	1
1		SA60	BRCA2	V2171	SA60_BRCA2	SA60_BRCA2_V2171	MISSENSE	1
1		SA60	BRCA2	S2414	SA60_BRCA2	SA60_BRCA2_S2414	MISSENSE	1
1		SA60	BRCA2	V2466A	SA60_BRCA2	SA60_BRCA2_V2466A	MISSENSE	1
1		SA60	AKT1	E242	SA60_AKT1	SA60_AKT1_E242	MISSENSE	1
1		SA60	FANCA	T1328A	SA60_FANCA	SA60_FANCA_T1328A	MISSENSE	1
1		SA60	FANCA	L1269	SA60_FANCA	SA60_FANCA_L1269	MISSENSE	1
1		SA60	FANCA	P1218	SA60_FANCA	SA60_FANCA_P1218	MISSENSE	1
1		SA60	FANCA	S967	SA60_FANCA	SA60_FANCA_S967	MISSENSE	1
1		SA60	FANCA	G809D	SA60_FANCA	SA60_FANCA_G809D	MISSENSE	1
1		SA60	FANCA	P643A	SA60_FANCA	SA60_FANCA_P643A	MISSENSE	1
1		SA60	FANCA	G501S	SA60_FANCA	SA60_FANCA_G501S	MISSENSE	1
1		SA60	FANCA	A412V	SA60_FANCA	SA60_FANCA_A412V	MISSENSE	1
1		SA60	FANCA	T381	SA60_FANCA	SA60_FANCA_T381	MISSENSE	1
1		SA60	FANCA	T266A	SA60_FANCA	SA60_FANCA_T266A	MISSENSE	1
1		SA60	MAP2K2	I220	SA60_MAP2K2	SA60_MAP2K2_I220	MISSENSE	1
1		SA14	FGFR3	N294	SA14_FGFR3	SA14_FGFR3_N294	MISSENSE	1
1		SA14	FGFR3	T539	SA14_FGFR3	SA14_FGFR3_T539	MISSENSE	1
1		SA14	EGFR	N158	SA14_EGFR	SA14_EGFR_N158	MISSENSE	1
1		SA14	EGFR	R521K	SA14_EGFR	SA14_EGFR_R521K	MISSENSE	1
1		SA14	EGFR	T629	SA14_EGFR	SA14_EGFR_T629	MISSENSE	1
1		SA14	EGFR	T903	SA14_EGFR	SA14_EGFR_T903	MISSENSE	1
1		SA14	MET	Q648	SA14_MET	SA14_MET_Q648	MISSENSE	1
1		SA14	SMO	G388	SA14_SMO	SA14_SMO_G388	MISSENSE	1
1		SA14	JAK2	H163	SA14_JAK2	SA14_JAK2_H163	MISSENSE	1
1		SA14	JAK2	L830	SA14_JAK2	SA14_JAK2_L830	MISSENSE	1
1		SA14	NOTCH1	D2185	SA14_NOTCH1	SA14_NOTCH1_D2185	MISSENSE	1
1		SA14	NOTCH1	D1698	SA14_NOTCH1	SA14_NOTCH1_D1698	MISSENSE	1
1		SA14	NOTCH1	N755	SA14_NOTCH1	SA14_NOTCH1_N755	MISSENSE	1
1		SA14	NOTCH1	N104	SA14_NOTCH1	SA14_NOTCH1_N104	MISSENSE	1
1		SA14	RET	A45	SA14_RET	SA14_RET_A45	MISSENSE	1
1		SA14	RET	A432	SA14_RET	SA14_RET_A432	MISSENSE	1
1		SA14	RET	L769	SA14_RET	SA14_RET_L769	MISSENSE	1
1		SA14	ATM	N1983S	SA14_ATM	SA14_ATM_N1983S	MISSENSE	1
1		SA14	FLT3	R124C	SA14_FLT3	SA14_FLT3_R124C	MISSENSE	1
1		SA14	BRCA2	N372H	SA14_BRCA2	SA14_BRCA2_N372H	MISSENSE	1
1		SA14	BRCA2	L1521	SA14_BRCA2	SA14_BRCA2_L1521	MISSENSE	1
1		SA14	BRCA2	V2171	SA14_BRCA2	SA14_BRCA2_V2171	MISSENSE	1
1		SA14	BRCA2	V2466A	SA14_BRCA2	SA14_BRCA2_V2466A	MISSENSE	1
1		SA14	AKT1	E242	SA14_AKT1	SA14_AKT1_E242	MISSENSE	1
1		SA14	AKT1	L29	SA14_AKT1	SA14_AKT1_L29	MISSENSE	1
1		SA14	FANCA	G809D	SA14_FANCA	SA14_FANCA_G809D	MISSENSE	1
1		SA14	FANCA	T266A	SA14_FANCA	SA14_FANCA_T266A	MISSENSE	1
1		SA14	MAP2K2	I220	SA14_MAP2K2	SA14_MAP2K2_I220	MISSENSE	1
1		SA29	FGFR3	T539	SA29_FGFR3	SA29_FGFR3_T539	MISSENSE	1
1		SA29	EGFR	P518	SA29_EGFR	SA29_EGFR_P518	MISSENSE	1
1		SA29	EGFR	R521K	SA29_EGFR	SA29_EGFR_R521K	MISSENSE	1
1		SA29	EGFR	T629	SA29_EGFR	SA29_EGFR_T629	MISSENSE	1
1		SA29	EGFR	T903	SA29_EGFR	SA29_EGFR_T903	MISSENSE	1
1		SA29	MET	N375S	SA29_MET	SA29_MET_N375S	MISSENSE	1
1		SA29	MET	D1286	SA29_MET	SA29_MET_D1286	MISSENSE	1
1		SA29	MET	P1364	SA29_MET	SA29_MET_P1364	MISSENSE	1
1		SA29	SMO	R290H	SA29_SMO	SA29_SMO_R290H	MISSENSE	1
1		SA29	SMO	G388	SA29_SMO	SA29_SMO_G388	MISSENSE	1
1		SA29	NOTCH1	D2185	SA29_NOTCH1	SA29_NOTCH1_D2185	MISSENSE	1
1		SA29	NOTCH1	D1698	SA29_NOTCH1	SA29_NOTCH1_D1698	MISSENSE	1
1		SA29	NOTCH1	N104	SA29_NOTCH1	SA29_NOTCH1_N104	MISSENSE	1
1		SA29	RET	S904	SA29_RET	SA29_RET_S904	MISSENSE	5	Oncogenic
1		SA29	RET	A45	SA29_RET	SA29_RET_A45	MISSENSE	1
1		SA29	RET	R67H	SA29_RET	SA29_RET_R67H	MISSENSE	1
1		SA29	RET	A432	SA29_RET	SA29_RET_A432	MISSENSE	1
1		SA29	RET	G691S	SA29_RET	SA29_RET_G691S	MISSENSE	1
1		SA29	RET	L769	SA29_RET	SA29_RET_L769	MISSENSE	1
1		SA29	RET	R982C	SA29_RET	SA29_RET_R982C	MISSENSE	1
1		SA29	HRAS	H27	SA29_HRAS	SA29_HRAS_H27	MISSENSE	1
1		SA29	ATM	N1983S	SA29_ATM	SA29_ATM_N1983S	MISSENSE	1
1		SA29	FLT3	T227M	SA29_FLT3	SA29_FLT3_T227M	MISSENSE	1
1		SA29	FLT3	R124C	SA29_FLT3	SA29_FLT3_R124C	MISSENSE	1
1		SA29	BRCA2	N372H	SA29_BRCA2	SA29_BRCA2_N372H	MISSENSE	1
1		SA29	BRCA2	K1132	SA29_BRCA2	SA29_BRCA2_K1132	MISSENSE	1
1		SA29	BRCA2	L1521	SA29_BRCA2	SA29_BRCA2_L1521	MISSENSE	1
1		SA29	BRCA2	V2171	SA29_BRCA2	SA29_BRCA2_V2171	MISSENSE	1
1		SA29	BRCA2	S2414	SA29_BRCA2	SA29_BRCA2_S2414	MISSENSE	1
1		SA29	BRCA2	V2466A	SA29_BRCA2	SA29_BRCA2_V2466A	MISSENSE	1
1		SA29	AKT1	E242	SA29_AKT1	SA29_AKT1_E242	MISSENSE	1
1		SA29	FANCA	G809D	SA29_FANCA	SA29_FANCA_G809D	MISSENSE	1
1		SA29	FANCA	G501S	SA29_FANCA	SA29_FANCA_G501S	MISSENSE	1
1		SA29	FANCA	T266A	SA29_FANCA	SA29_FANCA_T266A	MISSENSE	1
1		SA29	MAP2K2	I220	SA29_MAP2K2	SA29_MAP2K2_I220	MISSENSE	1
1		SA06	FGFR3	T338M	SA06_FGFR3	SA06_FGFR3_T338M	MISSENSE	1
1		SA06	FGFR3	T539	SA06_FGFR3	SA06_FGFR3_T539	MISSENSE	1
1		SA06	EGFR	N158	SA06_EGFR	SA06_EGFR_N158	MISSENSE	1
1		SA06	EGFR	R521K	SA06_EGFR	SA06_EGFR_R521K	MISSENSE	1
1		SA06	EGFR	T629	SA06_EGFR	SA06_EGFR_T629	MISSENSE	1
1		SA06	EGFR	T903	SA06_EGFR	SA06_EGFR_T903	MISSENSE	1
1		SA06	MET	D1286	SA06_MET	SA06_MET_D1286	MISSENSE	1
1		SA06	MET	A1339	SA06_MET	SA06_MET_A1339	MISSENSE	1
1		SA06	MET	P1364	SA06_MET	SA06_MET_P1364	MISSENSE	1
1		SA06	SMO	E194	SA06_SMO	SA06_SMO_E194	MISSENSE	1
1		SA06	SMO	G388	SA06_SMO	SA06_SMO_G388	MISSENSE	1
1		SA06	NOTCH1	D2185	SA06_NOTCH1	SA06_NOTCH1_D2185	MISSENSE	1
1		SA06	NOTCH1	D1698	SA06_NOTCH1	SA06_NOTCH1_D1698	MISSENSE	1
1		SA06	NOTCH1	N755	SA06_NOTCH1	SA06_NOTCH1_N755	MISSENSE	1
1		SA06	RET	A45	SA06_RET	SA06_RET_A45	MISSENSE	1
1		SA06	RET	T278N	SA06_RET	SA06_RET_T278N	MISSENSE	1
1		SA06	RET	A432	SA06_RET	SA06_RET_A432	MISSENSE	1
1		SA06	RET	L769	SA06_RET	SA06_RET_L769	MISSENSE	1
1		SA06	PTEN	G4R	SA06_PTEN	SA06_PTEN_G4R	MISSENSE	1
1		SA06	ATM	H1380Y	SA06_ATM	SA06_ATM_H1380Y	MISSENSE	5	Oncogenic
1		SA06	ATM	N1983S	SA06_ATM	SA06_ATM_N1983S	MISSENSE	1
1		SA06	FLT3	T227M	SA06_FLT3	SA06_FLT3_T227M	MISSENSE	1
1		SA06	FLT3	R124C	SA06_FLT3	SA06_FLT3_R124C	MISSENSE	1
1		SA06	BRCA2	K1132	SA06_BRCA2	SA06_BRCA2_K1132	MISSENSE	1
1		SA06	BRCA2	L1521	SA06_BRCA2	SA06_BRCA2_L1521	MISSENSE	1
1		SA06	BRCA2	V2171	SA06_BRCA2	SA06_BRCA2_V2171	MISSENSE	1
1		SA06	BRCA2	S2414	SA06_BRCA2	SA06_BRCA2_S2414	MISSENSE	1
1		SA06	BRCA2	V2466A	SA06_BRCA2	SA06_BRCA2_V2466A	MISSENSE	1
1		SA06	FANCA	T1328A	SA06_FANCA	SA06_FANCA_T1328A	MISSENSE	1
1		SA06	FANCA	L1269	SA06_FANCA	SA06_FANCA_L1269	MISSENSE	1
1		SA06	FANCA	P1218	SA06_FANCA	SA06_FANCA_P1218	MISSENSE	1
1		SA06	FANCA	S967	SA06_FANCA	SA06_FANCA_S967	MISSENSE	1
1		SA06	FANCA	G809D	SA06_FANCA	SA06_FANCA_G809D	MISSENSE	1
1		SA06	FANCA	P643A	SA06_FANCA	SA06_FANCA_P643A	MISSENSE	1
1		SA06	FANCA	G501S	SA06_FANCA	SA06_FANCA_G501S	MISSENSE	1
1		SA06	FANCA	A412V	SA06_FANCA	SA06_FANCA_A412V	MISSENSE	1
1		SA06	FANCA	T381	SA06_FANCA	SA06_FANCA_T381	MISSENSE	1
1		SA06	FANCA	T266A	SA06_FANCA	SA06_FANCA_T266A	MISSENSE	1
1		SA06	TP53	S176N	SA06_TP53	SA06_TP53_S176N	MISSENSE	5	Oncogenic
1		SA06	BRCA1	R740*	SA06_BRCA1	SA06_BRCA1_R740*	TRUNC	5	Oncogenic
1		SA06	BRCA1	S1566G	SA06_BRCA1	SA06_BRCA1_S1566G	MISSENSE	1
1		SA06	BRCA1	F1482L	SA06_BRCA1	SA06_BRCA1_F1482L	MISSENSE	1
1		SA06	BRCA1	K1136R	SA06_BRCA1	SA06_BRCA1_K1136R	MISSENSE	1
1		SA06	BRCA1	E1038G	SA06_BRCA1	SA06_BRCA1_E1038G	MISSENSE	1
1		SA06	BRCA1	P824L	SA06_BRCA1	SA06_BRCA1_P824L	MISSENSE	1
1		SA06	BRCA1	I816T	SA06_BRCA1	SA06_BRCA1_I816T	MISSENSE	1
1		SA06	BRCA1	E143K	SA06_BRCA1	SA06_BRCA1_E143K	MISSENSE	1
1		SA06	MAP2K2	I220	SA06_MAP2K2	SA06_MAP2K2_I220	MISSENSE	1
1		SA56	FGFR3	T539	SA56_FGFR3	SA56_FGFR3_T539	MISSENSE	1
1		SA56	FGFR3	P684	SA56_FGFR3	SA56_FGFR3_P684	MISSENSE	1
1		SA56	EGFR	N158	SA56_EGFR	SA56_EGFR_N158	MISSENSE	1
1		SA56	EGFR	R521K	SA56_EGFR	SA56_EGFR_R521K	MISSENSE	1
1		SA56	EGFR	T629	SA56_EGFR	SA56_EGFR_T629	MISSENSE	1
1		SA56	EGFR	T903	SA56_EGFR	SA56_EGFR_T903	MISSENSE	1
1		SA56	MET	D1286	SA56_MET	SA56_MET_D1286	MISSENSE	1
1		SA56	MET	A1339	SA56_MET	SA56_MET_A1339	MISSENSE	1
1		SA56	MET	P1364	SA56_MET	SA56_MET_P1364	MISSENSE	1
1		SA56	SMO	E194	SA56_SMO	SA56_SMO_E194	MISSENSE	1
1		SA56	SMO	G388	SA56_SMO	SA56_SMO_G388	MISSENSE	1
1		SA56	JAK2	L830	SA56_JAK2	SA56_JAK2_L830	MISSENSE	1
1		SA56	NOTCH1	P2216	SA56_NOTCH1	SA56_NOTCH1_P2216	MISSENSE	1
1		SA56	NOTCH1	D2185	SA56_NOTCH1	SA56_NOTCH1_D2185	MISSENSE	1
1		SA56	NOTCH1	D1698	SA56_NOTCH1	SA56_NOTCH1_D1698	MISSENSE	1
1		SA56	NOTCH1	Q1134R	SA56_NOTCH1	SA56_NOTCH1_Q1134R	MISSENSE	1
1		SA56	NOTCH1	C1083	SA56_NOTCH1	SA56_NOTCH1_C1083	MISSENSE	1
1		SA56	NOTCH1	N755	SA56_NOTCH1	SA56_NOTCH1_N755	MISSENSE	1
1		SA56	NOTCH1	N104	SA56_NOTCH1	SA56_NOTCH1_N104	MISSENSE	1
1		SA56	RET	S904	SA56_RET	SA56_RET_S904	MISSENSE	5	Oncogenic
1		SA56	RET	A45	SA56_RET	SA56_RET_A45	MISSENSE	1
1		SA56	RET	A432	SA56_RET	SA56_RET_A432	MISSENSE	1
1		SA56	RET	G691S	SA56_RET	SA56_RET_G691S	MISSENSE	1
1		SA56	RET	L769	SA56_RET	SA56_RET_L769	MISSENSE	1
1		SA56	ATM	N1983S	SA56_ATM	SA56_ATM_N1983S	MISSENSE	1
1		SA56	FLT3	T227M	SA56_FLT3	SA56_FLT3_T227M	MISSENSE	1
1		SA56	FLT3	R124C	SA56_FLT3	SA56_FLT3_R124C	MISSENSE	1
1		SA56	BRCA2	N372H	SA56_BRCA2	SA56_BRCA2_N372H	MISSENSE	1
1		SA56	BRCA2	V1269	SA56_BRCA2	SA56_BRCA2_V1269	MISSENSE	1
1		SA56	BRCA2	L1521	SA56_BRCA2	SA56_BRCA2_L1521	MISSENSE	1
1		SA56	BRCA2	V2171	SA56_BRCA2	SA56_BRCA2_V2171	MISSENSE	1
1		SA56	BRCA2	V2466A	SA56_BRCA2	SA56_BRCA2_V2466A	MISSENSE	1
1		SA56	AKT1	E242	SA56_AKT1	SA56_AKT1_E242	MISSENSE	1
1		SA56	FANCA	T1328A	SA56_FANCA	SA56_FANCA_T1328A	MISSENSE	1
1		SA56	FANCA	L1269	SA56_FANCA	SA56_FANCA_L1269	MISSENSE	1
1		SA56	FANCA	P1218	SA56_FANCA	SA56_FANCA_P1218	MISSENSE	1
1		SA56	FANCA	S967	SA56_FANCA	SA56_FANCA_S967	MISSENSE	1
1		SA56	FANCA	G809D	SA56_FANCA	SA56_FANCA_G809D	MISSENSE	1
1		SA56	FANCA	P643A	SA56_FANCA	SA56_FANCA_P643A	MISSENSE	1
1		SA56	FANCA	G501S	SA56_FANCA	SA56_FANCA_G501S	MISSENSE	1
1		SA56	FANCA	A412V	SA56_FANCA	SA56_FANCA_A412V	MISSENSE	1
1		SA56	FANCA	T381	SA56_FANCA	SA56_FANCA_T381	MISSENSE	1
1		SA56	FANCA	T266A	SA56_FANCA	SA56_FANCA_T266A	MISSENSE	1
1		SA56	BRCA1	R740*	SA56_BRCA1	SA56_BRCA1_R740*	TRUNC	5	Oncogenic
1		SA56	BRCA1	S1566G	SA56_BRCA1	SA56_BRCA1_S1566G	MISSENSE	1
1		SA56	BRCA1	K1136R	SA56_BRCA1	SA56_BRCA1_K1136R	MISSENSE	1
1		SA56	BRCA1	E1038G	SA56_BRCA1	SA56_BRCA1_E1038G	MISSENSE	1
1		SA56	BRCA1	P824L	SA56_BRCA1	SA56_BRCA1_P824L	MISSENSE	1
1		SA56	BRCA1	I816T	SA56_BRCA1	SA56_BRCA1_I816T	MISSENSE	1
1		SA56	MAP2K2	I220	SA56_MAP2K2	SA56_MAP2K2_I220	MISSENSE	1
1		SA57	PIK3CA	H1047L	SA57_PIK3CA	SA57_PIK3CA_H1047L	MISSENSE	5	Oncogenic
1		SA57	FGFR3	T539	SA57_FGFR3	SA57_FGFR3_T539	MISSENSE	1
1		SA57	EGFR	N158	SA57_EGFR	SA57_EGFR_N158	MISSENSE	1
1		SA57	EGFR	R521K	SA57_EGFR	SA57_EGFR_R521K	MISSENSE	1
1		SA57	EGFR	T629	SA57_EGFR	SA57_EGFR_T629	MISSENSE	1
1		SA57	EGFR	T903	SA57_EGFR	SA57_EGFR_T903	MISSENSE	1
1		SA57	MET	S178	SA57_MET	SA57_MET_S178	MISSENSE	1
1		SA57	MET	N375S	SA57_MET	SA57_MET_N375S	MISSENSE	1
1		SA57	SMO	A379	SA57_SMO	SA57_SMO_A379	MISSENSE	1
1		SA57	SMO	G388	SA57_SMO	SA57_SMO_G388	MISSENSE	1
1		SA57	NOTCH1	D2185	SA57_NOTCH1	SA57_NOTCH1_D2185	MISSENSE	1
1		SA57	NOTCH1	D1698	SA57_NOTCH1	SA57_NOTCH1_D1698	MISSENSE	1
1		SA57	NOTCH1	N755	SA57_NOTCH1	SA57_NOTCH1_N755	MISSENSE	1
1		SA57	RET	A45	SA57_RET	SA57_RET_A45	MISSENSE	1
1		SA57	RET	A432	SA57_RET	SA57_RET_A432	MISSENSE	1
1		SA57	RET	L769	SA57_RET	SA57_RET_L769	MISSENSE	1
1		SA57	HRAS	H27	SA57_HRAS	SA57_HRAS_H27	MISSENSE	1
1		SA57	ATM	N1983S	SA57_ATM	SA57_ATM_N1983S	MISSENSE	1
1		SA57	FLT3	T227M	SA57_FLT3	SA57_FLT3_T227M	MISSENSE	1
1		SA57	FLT3	R124C	SA57_FLT3	SA57_FLT3_R124C	MISSENSE	1
1		SA57	BRCA2	K1132	SA57_BRCA2	SA57_BRCA2_K1132	MISSENSE	1
1		SA57	BRCA2	L1521	SA57_BRCA2	SA57_BRCA2_L1521	MISSENSE	1
1		SA57	BRCA2	V2466A	SA57_BRCA2	SA57_BRCA2_V2466A	MISSENSE	1
1		SA57	AKT1	E242	SA57_AKT1	SA57_AKT1_E242	MISSENSE	1
1		SA57	FANCA	G809D	SA57_FANCA	SA57_FANCA_G809D	MISSENSE	1
1		SA57	FANCA	G501S	SA57_FANCA	SA57_FANCA_G501S	MISSENSE	1
1		SA57	FANCA	T266A	SA57_FANCA	SA57_FANCA_T266A	MISSENSE	1
1		SA57	BRCA1	R740*	SA57_BRCA1	SA57_BRCA1_R740*	TRUNC	5	Oncogenic
1		SA57	BRCA1	S1566G	SA57_BRCA1	SA57_BRCA1_S1566G	MISSENSE	1
1		SA57	BRCA1	K1136R	SA57_BRCA1	SA57_BRCA1_K1136R	MISSENSE	1
1		SA57	BRCA1	E1038G	SA57_BRCA1	SA57_BRCA1_E1038G	MISSENSE	1
1		SA57	BRCA1	P824L	SA57_BRCA1	SA57_BRCA1_P824L	MISSENSE	1
1		SA57	BRCA1	I816T	SA57_BRCA1	SA57_BRCA1_I816T	MISSENSE	1
1		SA57	MAP2K2	I220	SA57_MAP2K2	SA57_MAP2K2_I220	MISSENSE	1
1		SA57	FGFR3	T539	SA57_FGFR3	SA57_FGFR3_T539	MISSENSE	1
1		SA57	EGFR	N158	SA57_EGFR	SA57_EGFR_N158	MISSENSE	1
1		SA57	EGFR	R521K	SA57_EGFR	SA57_EGFR_R521K	MISSENSE	1
1		SA57	EGFR	T629	SA57_EGFR	SA57_EGFR_T629	MISSENSE	1
1		SA57	EGFR	T903	SA57_EGFR	SA57_EGFR_T903	MISSENSE	1
1		SA57	EGFR	D994	SA57_EGFR	SA57_EGFR_D994	MISSENSE	1
1		SA57	SMO	A379	SA57_SMO	SA57_SMO_A379	MISSENSE	1
1		SA57	NOTCH1	D2185	SA57_NOTCH1	SA57_NOTCH1_D2185	MISSENSE	1
1		SA57	NOTCH1	D1698	SA57_NOTCH1	SA57_NOTCH1_D1698	MISSENSE	1
1		SA57	NOTCH1	N755	SA57_NOTCH1	SA57_NOTCH1_N755	MISSENSE	1
1		SA57	NOTCH1	N104	SA57_NOTCH1	SA57_NOTCH1_N104	MISSENSE	1
1		SA57	RET	A45	SA57_RET	SA57_RET_A45	MISSENSE	1
1		SA57	RET	A432	SA57_RET	SA57_RET_A432	MISSENSE	1
1		SA57	RET	L769	SA57_RET	SA57_RET_L769	MISSENSE	1
1		SA57	ATM	N1983S	SA57_ATM	SA57_ATM_N1983S	MISSENSE	1
1		SA57	FLT3	T227M	SA57_FLT3	SA57_FLT3_T227M	MISSENSE	1
1		SA57	FLT3	R124C	SA57_FLT3	SA57_FLT3_R124C	MISSENSE	1
1		SA57	BRCA2	K1132	SA57_BRCA2	SA57_BRCA2_K1132	MISSENSE	1
1		SA57	BRCA2	L1521	SA57_BRCA2	SA57_BRCA2_L1521	MISSENSE	1
1		SA57	BRCA2	V2171	SA57_BRCA2	SA57_BRCA2_V2171	MISSENSE	1
1		SA57	BRCA2	S2414	SA57_BRCA2	SA57_BRCA2_S2414	MISSENSE	1
1		SA57	BRCA2	V2466A	SA57_BRCA2	SA57_BRCA2_V2466A	MISSENSE	1
1		SA57	AKT1	E242	SA57_AKT1	SA57_AKT1_E242	MISSENSE	1
1		SA57	FANCA	G809D	SA57_FANCA	SA57_FANCA_G809D	MISSENSE	1
1		SA57	FANCA	G501S	SA57_FANCA	SA57_FANCA_G501S	MISSENSE	1
1		SA57	FANCA	T266A	SA57_FANCA	SA57_FANCA_T266A	MISSENSE	1
1		SA57	BRCA1	S1566G	SA57_BRCA1	SA57_BRCA1_S1566G	MISSENSE	1
1		SA57	BRCA1	F1482L	SA57_BRCA1	SA57_BRCA1_F1482L	MISSENSE	1
1		SA57	BRCA1	K1136R	SA57_BRCA1	SA57_BRCA1_K1136R	MISSENSE	1
1		SA57	BRCA1	E1038G	SA57_BRCA1	SA57_BRCA1_E1038G	MISSENSE	1
1		SA57	BRCA1	I816T	SA57_BRCA1	SA57_BRCA1_I816T	MISSENSE	1
1		SA57	MAP2K2	I220	SA57_MAP2K2	SA57_MAP2K2_I220	MISSENSE	1
1		SA01	PIK3CA	H1047R	SA01_PIK3CA	SA01_PIK3CA_H1047R	MISSENSE	5	Oncogenic
1		SA01	FGFR3	T539	SA01_FGFR3	SA01_FGFR3_T539	MISSENSE	1
1		SA01	EGFR	N158	SA01_EGFR	SA01_EGFR_N158	MISSENSE	1
1		SA01	EGFR	H656	SA01_EGFR	SA01_EGFR_H656	MISSENSE	1
1		SA01	EGFR	T903	SA01_EGFR	SA01_EGFR_T903	MISSENSE	1
1		SA01	MET	Q648	SA01_MET	SA01_MET_Q648	MISSENSE	1
1		SA01	MET	D1286	SA01_MET	SA01_MET_D1286	MISSENSE	1
1		SA01	MET	A1339	SA01_MET	SA01_MET_A1339	MISSENSE	1
1		SA01	MET	P1364	SA01_MET	SA01_MET_P1364	MISSENSE	1
1		SA01	SMO	G388	SA01_SMO	SA01_SMO_G388	MISSENSE	1
1		SA01	NOTCH1	D2185	SA01_NOTCH1	SA01_NOTCH1_D2185	MISSENSE	1
1		SA01	NOTCH1	D1698	SA01_NOTCH1	SA01_NOTCH1_D1698	MISSENSE	1
1		SA01	NOTCH1	N755	SA01_NOTCH1	SA01_NOTCH1_N755	MISSENSE	1
1		SA01	RET	A45	SA01_RET	SA01_RET_A45	MISSENSE	1
1		SA01	RET	A432	SA01_RET	SA01_RET_A432	MISSENSE	1
1		SA01	RET	L769	SA01_RET	SA01_RET_L769	MISSENSE	1
1		SA01	HRAS	H27	SA01_HRAS	SA01_HRAS_H27	MISSENSE	1
1		SA01	ATM	N1983S	SA01_ATM	SA01_ATM_N1983S	MISSENSE	1
1		SA01	FLT3	T227M	SA01_FLT3	SA01_FLT3_T227M	MISSENSE	1
1		SA01	FLT3	R124C	SA01_FLT3	SA01_FLT3_R124C	MISSENSE	1
1		SA01	BRCA2	K1132	SA01_BRCA2	SA01_BRCA2_K1132	MISSENSE	1
1		SA01	BRCA2	L1521	SA01_BRCA2	SA01_BRCA2_L1521	MISSENSE	1
1		SA01	BRCA2	V2171	SA01_BRCA2	SA01_BRCA2_V2171	MISSENSE	1
1		SA01	BRCA2	S2414	SA01_BRCA2	SA01_BRCA2_S2414	MISSENSE	1
1		SA01	BRCA2	V2466A	SA01_BRCA2	SA01_BRCA2_V2466A	MISSENSE	1
1		SA01	FANCA	G809D	SA01_FANCA	SA01_FANCA_G809D	MISSENSE	1
1		SA01	FANCA	G501S	SA01_FANCA	SA01_FANCA_G501S	MISSENSE	1
1		SA01	FANCA	T266A	SA01_FANCA	SA01_FANCA_T266A	MISSENSE	1
1		SA01	BRCA1	R740*	SA01_BRCA1	SA01_BRCA1_R740*	TRUNC	5	Oncogenic
1		SA01	BRCA1	S1566G	SA01_BRCA1	SA01_BRCA1_S1566G	MISSENSE	1
1		SA01	BRCA1	K1136R	SA01_BRCA1	SA01_BRCA1_K1136R	MISSENSE	1
1		SA01	BRCA1	P824L	SA01_BRCA1	SA01_BRCA1_P824L	MISSENSE	1
1		SA01	BRCA1	I816T	SA01_BRCA1	SA01_BRCA1_I816T	MISSENSE	1
1		SA01	MAP2K2	I220	SA01_MAP2K2	SA01_MAP2K2_I220	MISSENSE	1
1		SA55	FGFR3	L345	SA55_FGFR3	SA55_FGFR3_L345	MISSENSE	1
1		SA55	FGFR3	T539	SA55_FGFR3	SA55_FGFR3_T539	MISSENSE	1
1		SA55	EGFR	R521K	SA55_EGFR	SA55_EGFR_R521K	MISSENSE	1
1		SA55	EGFR	T629	SA55_EGFR	SA55_EGFR_T629	MISSENSE	1
1		SA55	EGFR	T903	SA55_EGFR	SA55_EGFR_T903	MISSENSE	1
1		SA55	MET	D1286	SA55_MET	SA55_MET_D1286	MISSENSE	1
1		SA55	MET	A1339	SA55_MET	SA55_MET_A1339	MISSENSE	1
1		SA55	MET	P1364	SA55_MET	SA55_MET_P1364	MISSENSE	1
1		SA55	SMO	G388	SA55_SMO	SA55_SMO_G388	MISSENSE	1
1		SA55	JAK2	H163	SA55_JAK2	SA55_JAK2_H163	MISSENSE	1
1		SA55	NOTCH1	D2185	SA55_NOTCH1	SA55_NOTCH1_D2185	MISSENSE	1
1		SA55	NOTCH1	D1698	SA55_NOTCH1	SA55_NOTCH1_D1698	MISSENSE	1
1		SA55	NOTCH1	N755	SA55_NOTCH1	SA55_NOTCH1_N755	MISSENSE	1
1		SA55	RET	A45	SA55_RET	SA55_RET_A45	MISSENSE	1
1		SA55	RET	R67H	SA55_RET	SA55_RET_R67H	MISSENSE	1
1		SA55	RET	V292M	SA55_RET	SA55_RET_V292M	MISSENSE	1
1		SA55	RET	D489N	SA55_RET	SA55_RET_D489N	MISSENSE	1
1		SA55	RET	G691S	SA55_RET	SA55_RET_G691S	MISSENSE	1
1		SA55	RET	L769	SA55_RET	SA55_RET_L769	MISSENSE	1
1		SA55	RET	R982C	SA55_RET	SA55_RET_R982C	MISSENSE	1
1		SA55	FLT3	T227M	SA55_FLT3	SA55_FLT3_T227M	MISSENSE	1
1		SA55	FLT3	R124C	SA55_FLT3	SA55_FLT3_R124C	MISSENSE	1
1		SA55	BRCA2	K1132	SA55_BRCA2	SA55_BRCA2_K1132	MISSENSE	1
1		SA55	BRCA2	L1521	SA55_BRCA2	SA55_BRCA2_L1521	MISSENSE	1
1		SA55	BRCA2	V2171	SA55_BRCA2	SA55_BRCA2_V2171	MISSENSE	1
1		SA55	BRCA2	S2414	SA55_BRCA2	SA55_BRCA2_S2414	MISSENSE	1
1		SA55	BRCA2	V2466A	SA55_BRCA2	SA55_BRCA2_V2466A	MISSENSE	1
1		SA55	AKT1	E242	SA55_AKT1	SA55_AKT1_E242	MISSENSE	1
1		SA55	FANCA	G809D	SA55_FANCA	SA55_FANCA_G809D	MISSENSE	1
1		SA55	FANCA	G501S	SA55_FANCA	SA55_FANCA_G501S	MISSENSE	1
1		SA55	FANCA	T266A	SA55_FANCA	SA55_FANCA_T266A	MISSENSE	1
1		SA55	BRCA1	S1566G	SA55_BRCA1	SA55_BRCA1_S1566G	MISSENSE	1
1		SA55	BRCA1	F1482L	SA55_BRCA1	SA55_BRCA1_F1482L	MISSENSE	1
1		SA55	BRCA1	K1136R	SA55_BRCA1	SA55_BRCA1_K1136R	MISSENSE	1
1		SA55	BRCA1	E1038G	SA55_BRCA1	SA55_BRCA1_E1038G	MISSENSE	1
1		SA55	BRCA1	P824L	SA55_BRCA1	SA55_BRCA1_P824L	MISSENSE	1
1		SA55	BRCA1	I816T	SA55_BRCA1	SA55_BRCA1_I816T	MISSENSE	1
1		SA55	MAP2K2	I220	SA55_MAP2K2	SA55_MAP2K2_I220	MISSENSE	1
1		SA27	FGFR3	T539	SA27_FGFR3	SA27_FGFR3_T539	MISSENSE	1
1		SA27	EGFR	P589	SA27_EGFR	SA27_EGFR_P589	MISSENSE	5	Oncogenic
1		SA27	EGFR	N158	SA27_EGFR	SA27_EGFR_N158	MISSENSE	1
1		SA27	EGFR	R521K	SA27_EGFR	SA27_EGFR_R521K	MISSENSE	1
1		SA27	EGFR	T629	SA27_EGFR	SA27_EGFR_T629	MISSENSE	1
1		SA27	EGFR	T903	SA27_EGFR	SA27_EGFR_T903	MISSENSE	1
1		SA27	MET	S178	SA27_MET	SA27_MET_S178	MISSENSE	1
1		SA27	MET	N375S	SA27_MET	SA27_MET_N375S	MISSENSE	1
1		SA27	MET	D1286	SA27_MET	SA27_MET_D1286	MISSENSE	1
1		SA27	MET	P1364	SA27_MET	SA27_MET_P1364	MISSENSE	1
1		SA27	MET	L1369	SA27_MET	SA27_MET_L1369	MISSENSE	1
1		SA27	SMO	E194	SA27_SMO	SA27_SMO_E194	MISSENSE	1
1		SA27	SMO	G388	SA27_SMO	SA27_SMO_G388	MISSENSE	1
1		SA27	JAK2	H163	SA27_JAK2	SA27_JAK2_H163	MISSENSE	1
1		SA27	JAK2	L830	SA27_JAK2	SA27_JAK2_L830	MISSENSE	1
1		SA27	NOTCH1	D2185	SA27_NOTCH1	SA27_NOTCH1_D2185	MISSENSE	1
1		SA27	NOTCH1	D1698	SA27_NOTCH1	SA27_NOTCH1_D1698	MISSENSE	1
1		SA27	NOTCH1	N755	SA27_NOTCH1	SA27_NOTCH1_N755	MISSENSE	1
1		SA27	NOTCH1	N104	SA27_NOTCH1	SA27_NOTCH1_N104	MISSENSE	1
1		SA27	RET	A45	SA27_RET	SA27_RET_A45	MISSENSE	1
1		SA27	RET	A432	SA27_RET	SA27_RET_A432	MISSENSE	1
1		SA27	RET	L769	SA27_RET	SA27_RET_L769	MISSENSE	1
1		SA27	ATM	N1983S	SA27_ATM	SA27_ATM_N1983S	MISSENSE	1
1		SA27	FLT3	T227M	SA27_FLT3	SA27_FLT3_T227M	MISSENSE	1
1		SA27	FLT3	N589D	SA27_FLT3	SA27_FLT3_N589D	MISSENSE	1
1		SA27	FLT3	R124C	SA27_FLT3	SA27_FLT3_R124C	MISSENSE	1
1		SA27	BRCA2	K1132	SA27_BRCA2	SA27_BRCA2_K1132	MISSENSE	1
1		SA27	BRCA2	L1521	SA27_BRCA2	SA27_BRCA2_L1521	MISSENSE	1
1		SA27	BRCA2	V2171	SA27_BRCA2	SA27_BRCA2_V2171	MISSENSE	1
1		SA27	BRCA2	S2414	SA27_BRCA2	SA27_BRCA2_S2414	MISSENSE	1
1		SA27	BRCA2	V2466A	SA27_BRCA2	SA27_BRCA2_V2466A	MISSENSE	1
1		SA27	AKT1	E242	SA27_AKT1	SA27_AKT1_E242	MISSENSE	1
1		SA27	FANCA	L1269	SA27_FANCA	SA27_FANCA_L1269	MISSENSE	1
1		SA27	FANCA	S967	SA27_FANCA	SA27_FANCA_S967	MISSENSE	1
1		SA27	FANCA	G809D	SA27_FANCA	SA27_FANCA_G809D	MISSENSE	1
1		SA27	FANCA	G501S	SA27_FANCA	SA27_FANCA_G501S	MISSENSE	1
1		SA27	FANCA	T381	SA27_FANCA	SA27_FANCA_T381	MISSENSE	1
1		SA27	FANCA	T266A	SA27_FANCA	SA27_FANCA_T266A	MISSENSE	1
1		SA27	MAP2K2	I220	SA27_MAP2K2	SA27_MAP2K2_I220	MISSENSE	1
1		SA39	FGFR3	T539	SA39_FGFR3	SA39_FGFR3_T539	MISSENSE	1
1		SA39	EGFR	N158	SA39_EGFR	SA39_EGFR_N158	MISSENSE	1
1		SA39	EGFR	T903	SA39_EGFR	SA39_EGFR_T903	MISSENSE	1
1		SA39	MET	D1286	SA39_MET	SA39_MET_D1286	MISSENSE	1
1		SA39	MET	A1339	SA39_MET	SA39_MET_A1339	MISSENSE	1
1		SA39	JAK2	N1084	SA39_JAK2	SA39_JAK2_N1084	MISSENSE	1
1		SA39	NOTCH1	D2185	SA39_NOTCH1	SA39_NOTCH1_D2185	MISSENSE	1
1		SA39	NOTCH1	D1698	SA39_NOTCH1	SA39_NOTCH1_D1698	MISSENSE	1
1		SA39	NOTCH1	N755	SA39_NOTCH1	SA39_NOTCH1_N755	MISSENSE	1
1		SA39	RET	A432	SA39_RET	SA39_RET_A432	MISSENSE	1
1		SA39	ATM	N1983S	SA39_ATM	SA39_ATM_N1983S	MISSENSE	1
1		SA39	FLT3	T227M	SA39_FLT3	SA39_FLT3_T227M	MISSENSE	1
1		SA39	FLT3	R124C	SA39_FLT3	SA39_FLT3_R124C	MISSENSE	1
1		SA39	BRCA2	K1132	SA39_BRCA2	SA39_BRCA2_K1132	MISSENSE	1
1		SA39	BRCA2	V1269	SA39_BRCA2	SA39_BRCA2_V1269	MISSENSE	1
1		SA39	BRCA2	L1521	SA39_BRCA2	SA39_BRCA2_L1521	MISSENSE	1
1		SA39	BRCA2	V2171	SA39_BRCA2	SA39_BRCA2_V2171	MISSENSE	1
1		SA39	BRCA2	S2414	SA39_BRCA2	SA39_BRCA2_S2414	MISSENSE	1
1		SA39	BRCA2	V2466A	SA39_BRCA2	SA39_BRCA2_V2466A	MISSENSE	1
1		SA39	AKT1	E242	SA39_AKT1	SA39_AKT1_E242	MISSENSE	1
1		SA39	FANCA	S1088F	SA39_FANCA	SA39_FANCA_S1088F	MISSENSE	5	Oncogenic
1		SA39	FANCA	T1328A	SA39_FANCA	SA39_FANCA_T1328A	MISSENSE	1
1		SA39	FANCA	L1269	SA39_FANCA	SA39_FANCA_L1269	MISSENSE	1
1		SA39	FANCA	P1218	SA39_FANCA	SA39_FANCA_P1218	MISSENSE	1
1		SA39	FANCA	S967	SA39_FANCA	SA39_FANCA_S967	MISSENSE	1
1		SA39	FANCA	G809D	SA39_FANCA	SA39_FANCA_G809D	MISSENSE	1
1		SA39	FANCA	P643A	SA39_FANCA	SA39_FANCA_P643A	MISSENSE	1
1		SA39	FANCA	G501S	SA39_FANCA	SA39_FANCA_G501S	MISSENSE	1
1		SA39	FANCA	A412V	SA39_FANCA	SA39_FANCA_A412V	MISSENSE	1
1		SA39	FANCA	T381	SA39_FANCA	SA39_FANCA_T381	MISSENSE	1
1		SA39	FANCA	T266A	SA39_FANCA	SA39_FANCA_T266A	MISSENSE	1
1		SA39	TP53	R114L	SA39_TP53	SA39_TP53_R114L	MISSENSE	5	Oncogenic
1		SA39	BRCA1	Y809H	SA39_BRCA1	SA39_BRCA1_Y809H	MISSENSE	1
1		SA39	MAP2K2	P298L	SA39_MAP2K2	SA39_MAP2K2_P298L	MISSENSE	1
1		SA39	MAP2K2	I220	SA39_MAP2K2	SA39_MAP2K2_I220	MISSENSE	1
1		SA35	FGFR3	T539	SA35_FGFR3	SA35_FGFR3_T539	MISSENSE	1
1		SA35	EGFR	R521K	SA35_EGFR	SA35_EGFR_R521K	MISSENSE	1
1		SA35	EGFR	T629	SA35_EGFR	SA35_EGFR_T629	MISSENSE	1
1		SA35	EGFR	T903	SA35_EGFR	SA35_EGFR_T903	MISSENSE	1
1		SA35	SMO	G388	SA35_SMO	SA35_SMO_G388	MISSENSE	1
1		SA35	JAK2	R1063H	SA35_JAK2	SA35_JAK2_R1063H	MISSENSE	1
1		SA35	NOTCH1	D2185	SA35_NOTCH1	SA35_NOTCH1_D2185	MISSENSE	1
1		SA35	NOTCH1	D1698	SA35_NOTCH1	SA35_NOTCH1_D1698	MISSENSE	1
1		SA35	NOTCH1	C1083	SA35_NOTCH1	SA35_NOTCH1_C1083	MISSENSE	1
1		SA35	NOTCH1	A973T	SA35_NOTCH1	SA35_NOTCH1_A973T	MISSENSE	1
1		SA35	NOTCH1	N755	SA35_NOTCH1	SA35_NOTCH1_N755	MISSENSE	1
1		SA35	NOTCH1	N104	SA35_NOTCH1	SA35_NOTCH1_N104	MISSENSE	1
1		SA35	RET	A45	SA35_RET	SA35_RET_A45	MISSENSE	1
1		SA35	RET	A432	SA35_RET	SA35_RET_A432	MISSENSE	1
1		SA35	RET	L769	SA35_RET	SA35_RET_L769	MISSENSE	1
1		SA35	PTEN	C65S	SA35_PTEN	SA35_PTEN_C65S	MISSENSE	5	Oncogenic
1		SA35	HRAS	H27	SA35_HRAS	SA35_HRAS_H27	MISSENSE	1
1		SA35	ATM	N1983S	SA35_ATM	SA35_ATM_N1983S	MISSENSE	1
1		SA35	FLT3	T227M	SA35_FLT3	SA35_FLT3_T227M	MISSENSE	1
1		SA35	FLT3	R124C	SA35_FLT3	SA35_FLT3_R124C	MISSENSE	1
1		SA35	BRCA2	K1132	SA35_BRCA2	SA35_BRCA2_K1132	MISSENSE	1
1		SA35	BRCA2	L1521	SA35_BRCA2	SA35_BRCA2_L1521	MISSENSE	1
1		SA35	BRCA2	S2414	SA35_BRCA2	SA35_BRCA2_S2414	MISSENSE	1
1		SA35	BRCA2	V2466A	SA35_BRCA2	SA35_BRCA2_V2466A	MISSENSE	1
1		SA35	AKT1	E242	SA35_AKT1	SA35_AKT1_E242	MISSENSE	1
1		SA35	MAP2K1	F53L	SA35_MAP2K1	SA35_MAP2K1_F53L	MISSENSE	5	Oncogenic
1		SA35	FANCA	T1328A	SA35_FANCA	SA35_FANCA_T1328A	MISSENSE	1
1		SA35	FANCA	L1269	SA35_FANCA	SA35_FANCA_L1269	MISSENSE	1
1		SA35	FANCA	P1218	SA35_FANCA	SA35_FANCA_P1218	MISSENSE	1
1		SA35	FANCA	G809D	SA35_FANCA	SA35_FANCA_G809D	MISSENSE	1
1		SA35	FANCA	P643A	SA35_FANCA	SA35_FANCA_P643A	MISSENSE	1
1		SA35	FANCA	G501S	SA35_FANCA	SA35_FANCA_G501S	MISSENSE	1
1		SA35	FANCA	T381	SA35_FANCA	SA35_FANCA_T381	MISSENSE	1
1		SA35	FANCA	T266A	SA35_FANCA	SA35_FANCA_T266A	MISSENSE	1
1		SA35	MAP2K2	I220	SA35_MAP2K2	SA35_MAP2K2_I220	MISSENSE	1
1		SA31	FGFR3	T539	SA31_FGFR3	SA31_FGFR3_T539	MISSENSE	1
1		SA40	EGFR	N158	SA40_EGFR	SA40_EGFR_N158	MISSENSE	1
1		SA42	EGFR	T903	SA42_EGFR	SA42_EGFR_T903	MISSENSE	1
1		SA42	MET	S178	SA42_MET	SA42_MET_S178	MISSENSE	1
1		SA42	MET	N375S	SA42_MET	SA42_MET_N375S	MISSENSE	1
1		SA42	MET	Q648	SA42_MET	SA42_MET_Q648	MISSENSE	1
1		SA42	SMO	E194	SA42_SMO	SA42_SMO_E194	MISSENSE	1
1		SA42	SMO	G388	SA42_SMO	SA42_SMO_G388	MISSENSE	1
1		SA42	JAK2	H163	SA42_JAK2	SA42_JAK2_H163	MISSENSE	1
1		SA42	JAK2	L830	SA42_JAK2	SA42_JAK2_L830	MISSENSE	1
1		SA42	NOTCH1	D2185	SA42_NOTCH1	SA42_NOTCH1_D2185	MISSENSE	1
1		SA42	NOTCH1	D1698	SA42_NOTCH1	SA42_NOTCH1_D1698	MISSENSE	1
1		SA42	NOTCH1	N755	SA42_NOTCH1	SA42_NOTCH1_N755	MISSENSE	1
1		SA42	NOTCH1	N104	SA42_NOTCH1	SA42_NOTCH1_N104	MISSENSE	1
1		SA42	RET	A45	SA42_RET	SA42_RET_A45	MISSENSE	1
1		SA42	RET	A432	SA42_RET	SA42_RET_A432	MISSENSE	1
1		SA42	RET	L769	SA42_RET	SA42_RET_L769	MISSENSE	1
1		SA42	ATM	N1983S	SA42_ATM	SA42_ATM_N1983S	MISSENSE	1
1		SA42	FLT3	T227M	SA42_FLT3	SA42_FLT3_T227M	MISSENSE	1
1		SA42	FLT3	R124C	SA42_FLT3	SA42_FLT3_R124C	MISSENSE	1
1		SA42	BRCA2	N372H	SA42_BRCA2	SA42_BRCA2_N372H	MISSENSE	1
1		SA42	BRCA2	V1269	SA42_BRCA2	SA42_BRCA2_V1269	MISSENSE	1
1		SA42	BRCA2	L1521	SA42_BRCA2	SA42_BRCA2_L1521	MISSENSE	1
1		SA42	BRCA2	V2171	SA42_BRCA2	SA42_BRCA2_V2171	MISSENSE	1
1		SA42	BRCA2	V2466A	SA42_BRCA2	SA42_BRCA2_V2466A	MISSENSE	1
1		SA42	AKT1	G410S	SA42_AKT1	SA42_AKT1_G410S	MISSENSE	1
1		SA42	AKT1	E242	SA42_AKT1	SA42_AKT1_E242	MISSENSE	1
1		SA42	FANCA	G809D	SA42_FANCA	SA42_FANCA_G809D	MISSENSE	1
1		SA42	FANCA	G501S	SA42_FANCA	SA42_FANCA_G501S	MISSENSE	1
1		SA42	FANCA	T381	SA42_FANCA	SA42_FANCA_T381	MISSENSE	1
1		SA42	FANCA	T266A	SA42_FANCA	SA42_FANCA_T266A	MISSENSE	1
1		SA42	BRCA1	R740*	SA42_BRCA1	SA42_BRCA1_R740*	TRUNC	5	Oncogenic
1		SA42	BRCA1	S1566G	SA42_BRCA1	SA42_BRCA1_S1566G	MISSENSE	1
1		SA42	BRCA1	K1136R	SA42_BRCA1	SA42_BRCA1_K1136R	MISSENSE	1
1		SA42	BRCA1	E1038G	SA42_BRCA1	SA42_BRCA1_E1038G	MISSENSE	1
1		SA42	BRCA1	P824L	SA42_BRCA1	SA42_BRCA1_P824L	MISSENSE	1
1		SA42	BRCA1	I816T	SA42_BRCA1	SA42_BRCA1_I816T	MISSENSE	1
1		SA42	MAP2K2	I220	SA42_MAP2K2	SA42_MAP2K2_I220	MISSENSE	1
1		SA25	PIK3CA	H1047R	SA25_PIK3CA	SA25_PIK3CA_H1047R	MISSENSE	5	Oncogenic
1		SA25	FGFR3	R196	SA25_FGFR3	SA25_FGFR3_R196	MISSENSE	1
1		SA25	FGFR3	I201	SA25_FGFR3	SA25_FGFR3_I201	MISSENSE	1
1		SA25	FGFR3	N294	SA25_FGFR3	SA25_FGFR3_N294	MISSENSE	1
1		SA25	FGFR3	T338M	SA25_FGFR3	SA25_FGFR3_T338M	MISSENSE	1
1		SA25	FGFR3	T539	SA25_FGFR3	SA25_FGFR3_T539	MISSENSE	1
1		SA25	EGFR	R521K	SA25_EGFR	SA25_EGFR_R521K	MISSENSE	1
1		SA25	EGFR	T903	SA25_EGFR	SA25_EGFR_T903	MISSENSE	1
1		SA25	SMO	G388	SA25_SMO	SA25_SMO_G388	MISSENSE	1
1		SA25	NOTCH1	D2185	SA25_NOTCH1	SA25_NOTCH1_D2185	MISSENSE	1
1		SA25	NOTCH1	D1698	SA25_NOTCH1	SA25_NOTCH1_D1698	MISSENSE	1
1		SA25	NOTCH1	N755	SA25_NOTCH1	SA25_NOTCH1_N755	MISSENSE	1
1		SA25	NOTCH1	N104	SA25_NOTCH1	SA25_NOTCH1_N104	MISSENSE	1
1		SA25	RET	A45	SA25_RET	SA25_RET_A45	MISSENSE	1
1		SA25	RET	A432	SA25_RET	SA25_RET_A432	MISSENSE	1
1		SA25	RET	L769	SA25_RET	SA25_RET_L769	MISSENSE	1
1		SA25	PTEN	F144V	SA25_PTEN	SA25_PTEN_F144V	MISSENSE	1
1		SA25	HRAS	H27	SA25_HRAS	SA25_HRAS_H27	MISSENSE	1
1		SA25	ATM	N1983S	SA25_ATM	SA25_ATM_N1983S	MISSENSE	1
1		SA25	FLT3	T227M	SA25_FLT3	SA25_FLT3_T227M	MISSENSE	1
1		SA25	FLT3	R124C	SA25_FLT3	SA25_FLT3_R124C	MISSENSE	1
1		SA25	BRCA2	L1521	SA25_BRCA2	SA25_BRCA2_L1521	MISSENSE	1
1		SA25	BRCA2	V2171	SA25_BRCA2	SA25_BRCA2_V2171	MISSENSE	1
1		SA25	BRCA2	V2466A	SA25_BRCA2	SA25_BRCA2_V2466A	MISSENSE	1
1		SA25	AKT1	E242	SA25_AKT1	SA25_AKT1_E242	MISSENSE	1
1		SA25	FANCA	G809D	SA25_FANCA	SA25_FANCA_G809D	MISSENSE	1
1		SA25	FANCA	T266A	SA25_FANCA	SA25_FANCA_T266A	MISSENSE	1
1		SA25	MAP2K2	I220	SA25_MAP2K2	SA25_MAP2K2_I220	MISSENSE	1
1		SA41	FGFR3	T539	SA41_FGFR3	SA41_FGFR3_T539	MISSENSE	1
1		SA41	EGFR	N158	SA41_EGFR	SA41_EGFR_N158	MISSENSE	1
1		SA41	EGFR	R521K	SA41_EGFR	SA41_EGFR_R521K	MISSENSE	1
1		SA41	EGFR	T629	SA41_EGFR	SA41_EGFR_T629	MISSENSE	1
1		SA41	EGFR	T903	SA41_EGFR	SA41_EGFR_T903	MISSENSE	1
1		SA41	EGFR	D994	SA41_EGFR	SA41_EGFR_D994	MISSENSE	1
1		SA41	SMO	G388	SA41_SMO	SA41_SMO_G388	MISSENSE	1
1		SA41	JAK2	H163	SA41_JAK2	SA41_JAK2_H163	MISSENSE	1
1		SA41	JAK2	L830	SA41_JAK2	SA41_JAK2_L830	MISSENSE	1
1		SA41	JAK2	N986	SA41_JAK2	SA41_JAK2_N986	MISSENSE	1
1		SA41	NOTCH1	D2185	SA41_NOTCH1	SA41_NOTCH1_D2185	MISSENSE	1
1		SA41	NOTCH1	Q1134R	SA41_NOTCH1	SA41_NOTCH1_Q1134R	MISSENSE	1
1		SA41	NOTCH1	N755	SA41_NOTCH1	SA41_NOTCH1_N755	MISSENSE	1
1		SA41	NOTCH1	N104	SA41_NOTCH1	SA41_NOTCH1_N104	MISSENSE	1
1		SA41	RET	A45	SA41_RET	SA41_RET_A45	MISSENSE	1
1		SA41	RET	A432	SA41_RET	SA41_RET_A432	MISSENSE	1
1		SA41	RET	L769	SA41_RET	SA41_RET_L769	MISSENSE	1
1		SA41	PTEN	C65S	SA41_PTEN	SA41_PTEN_C65S	MISSENSE	5	Oncogenic
1		SA41	PTEN	F144V	SA41_PTEN	SA41_PTEN_F144V	MISSENSE	1
1		SA41	ATM	N1983S	SA41_ATM	SA41_ATM_N1983S	MISSENSE	1
1		SA41	FLT3	T227M	SA41_FLT3	SA41_FLT3_T227M	MISSENSE	1
1		SA41	FLT3	R124C	SA41_FLT3	SA41_FLT3_R124C	MISSENSE	1
1		SA41	BRCA2	N289H	SA41_BRCA2	SA41_BRCA2_N289H	MISSENSE	1
1		SA41	BRCA2	H743	SA41_BRCA2	SA41_BRCA2_H743	MISSENSE	1
1		SA41	BRCA2	N991D	SA41_BRCA2	SA41_BRCA2_N991D	MISSENSE	1
1		SA41	BRCA2	K1132	SA41_BRCA2	SA41_BRCA2_K1132	MISSENSE	1
1		SA41	BRCA2	L1521	SA41_BRCA2	SA41_BRCA2_L1521	MISSENSE	1
1		SA41	BRCA2	V2171	SA41_BRCA2	SA41_BRCA2_V2171	MISSENSE	1
1		SA41	BRCA2	S2414	SA41_BRCA2	SA41_BRCA2_S2414	MISSENSE	1
1		SA41	BRCA2	V2466A	SA41_BRCA2	SA41_BRCA2_V2466A	MISSENSE	1
1		SA41	AKT1	E242	SA41_AKT1	SA41_AKT1_E242	MISSENSE	1
1		SA41	FANCA	T1328A	SA41_FANCA	SA41_FANCA_T1328A	MISSENSE	1
1		SA41	FANCA	L1269	SA41_FANCA	SA41_FANCA_L1269	MISSENSE	1
1		SA41	FANCA	P1218	SA41_FANCA	SA41_FANCA_P1218	MISSENSE	1
1		SA41	FANCA	G809D	SA41_FANCA	SA41_FANCA_G809D	MISSENSE	1
1		SA41	FANCA	P643A	SA41_FANCA	SA41_FANCA_P643A	MISSENSE	1
1		SA41	FANCA	G501S	SA41_FANCA	SA41_FANCA_G501S	MISSENSE	1
1		SA41	FANCA	A412V	SA41_FANCA	SA41_FANCA_A412V	MISSENSE	1
1		SA41	FANCA	T381	SA41_FANCA	SA41_FANCA_T381	MISSENSE	1
1		SA41	FANCA	T266A	SA41_FANCA	SA41_FANCA_T266A	MISSENSE	1
1		SA31	PIK3CA	H1047R	SA31_PIK3CA	SA31_PIK3CA_H1047R	MISSENSE	5	Oncogenic
1		SA40	FGFR3	T539	SA40_FGFR3	SA40_FGFR3_T539	MISSENSE	1
1		SA42	EGFR	N158	SA42_EGFR	SA42_EGFR_N158	MISSENSE	1
1		SA42	EGFR	T903	SA42_EGFR	SA42_EGFR_T903	MISSENSE	1
1		SA42	MET	S178	SA42_MET	SA42_MET_S178	MISSENSE	1
1		SA42	MET	N375S	SA42_MET	SA42_MET_N375S	MISSENSE	1
1		SA42	MET	Q648	SA42_MET	SA42_MET_Q648	MISSENSE	1
1		SA42	SMO	E194	SA42_SMO	SA42_SMO_E194	MISSENSE	1
1		SA42	SMO	G388	SA42_SMO	SA42_SMO_G388	MISSENSE	1
1		SA42	JAK2	H163	SA42_JAK2	SA42_JAK2_H163	MISSENSE	1
1		SA42	JAK2	L830	SA42_JAK2	SA42_JAK2_L830	MISSENSE	1
1		SA42	NOTCH1	D2185	SA42_NOTCH1	SA42_NOTCH1_D2185	MISSENSE	1
1		SA42	NOTCH1	D1698	SA42_NOTCH1	SA42_NOTCH1_D1698	MISSENSE	1
1		SA42	NOTCH1	N755	SA42_NOTCH1	SA42_NOTCH1_N755	MISSENSE	1
1		SA42	NOTCH1	N104	SA42_NOTCH1	SA42_NOTCH1_N104	MISSENSE	1
1		SA42	RET	S904	SA42_RET	SA42_RET_S904	MISSENSE	5	Oncogenic
1		SA42	RET	A45	SA42_RET	SA42_RET_A45	MISSENSE	1
1		SA42	RET	P679	SA42_RET	SA42_RET_P679	MISSENSE	1
1		SA42	RET	G691S	SA42_RET	SA42_RET_G691S	MISSENSE	1
1		SA42	RET	L769	SA42_RET	SA42_RET_L769	MISSENSE	1
1		SA42	ATM	N1983S	SA42_ATM	SA42_ATM_N1983S	MISSENSE	1
1		SA42	FLT3	T227M	SA42_FLT3	SA42_FLT3_T227M	MISSENSE	1
1		SA42	FLT3	R124C	SA42_FLT3	SA42_FLT3_R124C	MISSENSE	1
1		SA42	BRCA2	V1269	SA42_BRCA2	SA42_BRCA2_V1269	MISSENSE	1
1		SA42	BRCA2	L1521	SA42_BRCA2	SA42_BRCA2_L1521	MISSENSE	1
1		SA42	BRCA2	V2171	SA42_BRCA2	SA42_BRCA2_V2171	MISSENSE	1
1		SA42	BRCA2	V2466A	SA42_BRCA2	SA42_BRCA2_V2466A	MISSENSE	1
1		SA42	AKT1	E242	SA42_AKT1	SA42_AKT1_E242	MISSENSE	1
1		SA42	MAP2K1	G392	SA42_MAP2K1	SA42_MAP2K1_G392	MISSENSE	1
1		SA42	FANCA	G809D	SA42_FANCA	SA42_FANCA_G809D	MISSENSE	1
1		SA42	FANCA	G501S	SA42_FANCA	SA42_FANCA_G501S	MISSENSE	1
1		SA42	FANCA	T266A	SA42_FANCA	SA42_FANCA_T266A	MISSENSE	1
1		SA42	TP53	Y181C	SA42_TP53	SA42_TP53_Y181C	MISSENSE	5	Oncogenic
1		SA42	BRCA1	R740*	SA42_BRCA1	SA42_BRCA1_R740*	TRUNC	5	Oncogenic
1		SA42	BRCA1	S1566G	SA42_BRCA1	SA42_BRCA1_S1566G	MISSENSE	1
1		SA42	BRCA1	F1482L	SA42_BRCA1	SA42_BRCA1_F1482L	MISSENSE	1
1		SA42	BRCA1	K1136R	SA42_BRCA1	SA42_BRCA1_K1136R	MISSENSE	1
1		SA42	BRCA1	E1038G	SA42_BRCA1	SA42_BRCA1_E1038G	MISSENSE	1
1		SA42	BRCA1	P824L	SA42_BRCA1	SA42_BRCA1_P824L	MISSENSE	1
1		SA42	BRCA1	I816T	SA42_BRCA1	SA42_BRCA1_I816T	MISSENSE	1
1		SA42	MAP2K2	I220	SA42_MAP2K2	SA42_MAP2K2_I220	MISSENSE	1
1		SA38	FGFR3	T539	SA38_FGFR3	SA38_FGFR3_T539	MISSENSE	1
1		SA38	EGFR	R521K	SA38_EGFR	SA38_EGFR_R521K	MISSENSE	1
1		SA38	EGFR	T903	SA38_EGFR	SA38_EGFR_T903	MISSENSE	1
1		SA38	MET	Q648	SA38_MET	SA38_MET_Q648	MISSENSE	1
1		SA38	SMO	G388	SA38_SMO	SA38_SMO_G388	MISSENSE	1
1		SA38	NOTCH1	D2185	SA38_NOTCH1	SA38_NOTCH1_D2185	MISSENSE	1
1		SA38	NOTCH1	D1698	SA38_NOTCH1	SA38_NOTCH1_D1698	MISSENSE	1
1		SA38	NOTCH1	N755	SA38_NOTCH1	SA38_NOTCH1_N755	MISSENSE	1
1		SA38	NOTCH1	N104	SA38_NOTCH1	SA38_NOTCH1_N104	MISSENSE	1
1		SA38	RET	A45	SA38_RET	SA38_RET_A45	MISSENSE	1
1		SA38	RET	A432	SA38_RET	SA38_RET_A432	MISSENSE	1
1		SA38	RET	L769	SA38_RET	SA38_RET_L769	MISSENSE	1
1		SA38	HRAS	H27	SA38_HRAS	SA38_HRAS_H27	MISSENSE	1
1		SA38	ATM	N1983S	SA38_ATM	SA38_ATM_N1983S	MISSENSE	1
1		SA38	FLT3	T227M	SA38_FLT3	SA38_FLT3_T227M	MISSENSE	1
1		SA38	FLT3	R124C	SA38_FLT3	SA38_FLT3_R124C	MISSENSE	1
1		SA38	BRCA2	V1269	SA38_BRCA2	SA38_BRCA2_V1269	MISSENSE	1
1		SA38	BRCA2	L1521	SA38_BRCA2	SA38_BRCA2_L1521	MISSENSE	1
1		SA38	BRCA2	V2171	SA38_BRCA2	SA38_BRCA2_V2171	MISSENSE	1
1		SA38	BRCA2	V2466A	SA38_BRCA2	SA38_BRCA2_V2466A	MISSENSE	1
1		SA38	AKT1	E242	SA38_AKT1	SA38_AKT1_E242	MISSENSE	1
1		SA38	FANCA	G809D	SA38_FANCA	SA38_FANCA_G809D	MISSENSE	1
1		SA38	FANCA	G501S	SA38_FANCA	SA38_FANCA_G501S	MISSENSE	1
1		SA38	FANCA	T266A	SA38_FANCA	SA38_FANCA_T266A	MISSENSE	1
1		SA38	FANCA	V6D	SA38_FANCA	SA38_FANCA_V6D	MISSENSE	1
1		SA38	TP53	E126K	SA38_TP53	SA38_TP53_E126K	MISSENSE	5	Oncogenic
1		SA38	MAP2K2	I220	SA38_MAP2K2	SA38_MAP2K2_I220	MISSENSE	1
1		SA31	FGFR3	T539	SA31_FGFR3	SA31_FGFR3_T539	MISSENSE	1
1		SA40	EGFR	N158	SA40_EGFR	SA40_EGFR_N158	MISSENSE	1
1		SA42	EGFR	T903	SA42_EGFR	SA42_EGFR_T903	MISSENSE	1
1		SA42	MET	S178	SA42_MET	SA42_MET_S178	MISSENSE	1
1		SA42	MET	N375S	SA42_MET	SA42_MET_N375S	MISSENSE	1
1		SA42	MET	Q648	SA42_MET	SA42_MET_Q648	MISSENSE	1
1		SA42	SMO	E194	SA42_SMO	SA42_SMO_E194	MISSENSE	1
1		SA42	SMO	G388	SA42_SMO	SA42_SMO_G388	MISSENSE	1
1		SA42	JAK2	H163	SA42_JAK2	SA42_JAK2_H163	MISSENSE	1
1		SA42	JAK2	L830	SA42_JAK2	SA42_JAK2_L830	MISSENSE	1
1		SA42	NOTCH1	D2185	SA42_NOTCH1	SA42_NOTCH1_D2185	MISSENSE	1
1		SA42	NOTCH1	D1698	SA42_NOTCH1	SA42_NOTCH1_D1698	MISSENSE	1
1		SA42	NOTCH1	N755	SA42_NOTCH1	SA42_NOTCH1_N755	MISSENSE	1
1		SA42	RET	A45	SA42_RET	SA42_RET_A45	MISSENSE	1
1		SA42	RET	P679	SA42_RET	SA42_RET_P679	MISSENSE	1
1		SA42	RET	G691S	SA42_RET	SA42_RET_G691S	MISSENSE	1
1		SA42	RET	L769	SA42_RET	SA42_RET_L769	MISSENSE	1
1		SA42	ATM	N1983S	SA42_ATM	SA42_ATM_N1983S	MISSENSE	1
1		SA42	FLT3	T227M	SA42_FLT3	SA42_FLT3_T227M	MISSENSE	1
1		SA42	FLT3	R124C	SA42_FLT3	SA42_FLT3_R124C	MISSENSE	1
1		SA42	BRCA2	V1269	SA42_BRCA2	SA42_BRCA2_V1269	MISSENSE	1
1		SA42	BRCA2	L1521	SA42_BRCA2	SA42_BRCA2_L1521	MISSENSE	1
1		SA42	BRCA2	V2171	SA42_BRCA2	SA42_BRCA2_V2171	MISSENSE	1
1		SA42	BRCA2	V2466A	SA42_BRCA2	SA42_BRCA2_V2466A	MISSENSE	1
1		SA42	AKT1	E242	SA42_AKT1	SA42_AKT1_E242	MISSENSE	1
1		SA42	FANCA	G809D	SA42_FANCA	SA42_FANCA_G809D	MISSENSE	1
1		SA42	FANCA	G501S	SA42_FANCA	SA42_FANCA_G501S	MISSENSE	1
1		SA42	FANCA	T266A	SA42_FANCA	SA42_FANCA_T266A	MISSENSE	1
1		SA42	BRCA1	R740*	SA42_BRCA1	SA42_BRCA1_R740*	TRUNC	5	Oncogenic
1		SA42	BRCA1	S1566G	SA42_BRCA1	SA42_BRCA1_S1566G	MISSENSE	1
1		SA42	BRCA1	F1482L	SA42_BRCA1	SA42_BRCA1_F1482L	MISSENSE	1
1		SA42	BRCA1	K1136R	SA42_BRCA1	SA42_BRCA1_K1136R	MISSENSE	1
1		SA42	BRCA1	E1038G	SA42_BRCA1	SA42_BRCA1_E1038G	MISSENSE	1
1		SA42	BRCA1	P824L	SA42_BRCA1	SA42_BRCA1_P824L	MISSENSE	1
1		SA42	BRCA1	I816T	SA42_BRCA1	SA42_BRCA1_I816T	MISSENSE	1
1		SA42	MAP2K2	I220	SA42_MAP2K2	SA42_MAP2K2_I220	MISSENSE	1
1		SA12	FGFR3	T539	SA12_FGFR3	SA12_FGFR3_T539	MISSENSE	1
1		SA12	EGFR	N158	SA12_EGFR	SA12_EGFR_N158	MISSENSE	1
1		SA12	EGFR	R521K	SA12_EGFR	SA12_EGFR_R521K	MISSENSE	1
1		SA12	EGFR	T629	SA12_EGFR	SA12_EGFR_T629	MISSENSE	1
1		SA12	EGFR	T903	SA12_EGFR	SA12_EGFR_T903	MISSENSE	1
1		SA12	MET	Q648	SA12_MET	SA12_MET_Q648	MISSENSE	1
1		SA12	MET	D1286	SA12_MET	SA12_MET_D1286	MISSENSE	1
1		SA12	SMO	G388	SA12_SMO	SA12_SMO_G388	MISSENSE	1
1		SA12	JAK2	H163	SA12_JAK2	SA12_JAK2_H163	MISSENSE	1
1		SA12	JAK2	L830	SA12_JAK2	SA12_JAK2_L830	MISSENSE	1
1		SA12	NOTCH1	D2185	SA12_NOTCH1	SA12_NOTCH1_D2185	MISSENSE	1
1		SA12	NOTCH1	D1698	SA12_NOTCH1	SA12_NOTCH1_D1698	MISSENSE	1
1		SA12	NOTCH1	N755	SA12_NOTCH1	SA12_NOTCH1_N755	MISSENSE	1
1		SA12	NOTCH1	N104	SA12_NOTCH1	SA12_NOTCH1_N104	MISSENSE	1
1		SA12	RET	L19LP	SA12_RET	SA12_RET_L19LP	INFRAME	3
1		SA12	RET	A45	SA12_RET	SA12_RET_A45	MISSENSE	1
1		SA12	RET	A432	SA12_RET	SA12_RET_A432	MISSENSE	1
1		SA12	PTEN	C65S	SA12_PTEN	SA12_PTEN_C65S	MISSENSE	5	Oncogenic
1		SA12	ATM	N1983S	SA12_ATM	SA12_ATM_N1983S	MISSENSE	1
1		SA12	FLT3	T227M	SA12_FLT3	SA12_FLT3_T227M	MISSENSE	1
1		SA12	FLT3	R124C	SA12_FLT3	SA12_FLT3_R124C	MISSENSE	1
1		SA12	BRCA2	K454	SA12_BRCA2	SA12_BRCA2_K454	MISSENSE	1
1		SA12	BRCA2	Y600	SA12_BRCA2	SA12_BRCA2_Y600	MISSENSE	1
1		SA12	BRCA2	K1132	SA12_BRCA2	SA12_BRCA2_K1132	MISSENSE	1
1		SA12	BRCA2	L1521	SA12_BRCA2	SA12_BRCA2_L1521	MISSENSE	1
1		SA12	BRCA2	V2171	SA12_BRCA2	SA12_BRCA2_V2171	MISSENSE	1
1		SA12	BRCA2	S2414	SA12_BRCA2	SA12_BRCA2_S2414	MISSENSE	1
1		SA12	BRCA2	V2466A	SA12_BRCA2	SA12_BRCA2_V2466A	MISSENSE	1
1		SA12	AKT1	E242	SA12_AKT1	SA12_AKT1_E242	MISSENSE	1
1		SA12	FANCA	T1328A	SA12_FANCA	SA12_FANCA_T1328A	MISSENSE	1
1		SA12	FANCA	L1269	SA12_FANCA	SA12_FANCA_L1269	MISSENSE	1
1		SA12	FANCA	P1218	SA12_FANCA	SA12_FANCA_P1218	MISSENSE	1
1		SA12	FANCA	S967	SA12_FANCA	SA12_FANCA_S967	MISSENSE	1
1		SA12	FANCA	G809D	SA12_FANCA	SA12_FANCA_G809D	MISSENSE	1
1		SA12	FANCA	P643A	SA12_FANCA	SA12_FANCA_P643A	MISSENSE	1
1		SA12	FANCA	G501S	SA12_FANCA	SA12_FANCA_G501S	MISSENSE	1
1		SA12	FANCA	A412V	SA12_FANCA	SA12_FANCA_A412V	MISSENSE	1
1		SA12	FANCA	T381	SA12_FANCA	SA12_FANCA_T381	MISSENSE	1
1		SA12	FANCA	T266A	SA12_FANCA	SA12_FANCA_T266A	MISSENSE	1
1		SA12	TP53	F111L	SA12_TP53	SA12_TP53_F111L	MISSENSE	5	Oncogenic
1		SA12	BRCA1	R740*	SA12_BRCA1	SA12_BRCA1_R740*	TRUNC	5	Oncogenic
1		SA12	BRCA1	S1566G	SA12_BRCA1	SA12_BRCA1_S1566G	MISSENSE	1
1		SA12	BRCA1	F1482L	SA12_BRCA1	SA12_BRCA1_F1482L	MISSENSE	1
1		SA12	BRCA1	K1136R	SA12_BRCA1	SA12_BRCA1_K1136R	MISSENSE	1
1		SA12	BRCA1	E1038G	SA12_BRCA1	SA12_BRCA1_E1038G	MISSENSE	1
1		SA12	BRCA1	P824L	SA12_BRCA1	SA12_BRCA1_P824L	MISSENSE	1
1		SA12	BRCA1	I736V	SA12_BRCA1	SA12_BRCA1_I736V	MISSENSE	1
1		SA12	BRCA1	I816T	SA12_BRCA1	SA12_BRCA1_I816T	MISSENSE	1
1		SA12	BRCA1	M622T	SA12_BRCA1	SA12_BRCA1_M622T	MISSENSE	1
1		SA12	MAP2K2	I220	SA12_MAP2K2	SA12_MAP2K2_I220	MISSENSE	1
1		SA09	FGFR3	R357W	SA09_FGFR3	SA09_FGFR3_R357W	MISSENSE	1
1		SA19	FGFR3	T539	SA19_FGFR3	SA19_FGFR3_T539	MISSENSE	1
1		SA19	EGFR	N158	SA19_EGFR	SA19_EGFR_N158	MISSENSE	1
1		SA19	EGFR	R309*	SA19_EGFR	SA19_EGFR_R309*	TRUNC	5
1		SA19	EGFR	H656	SA19_EGFR	SA19_EGFR_H656	MISSENSE	1
1		SA19	EGFR	T903	SA19_EGFR	SA19_EGFR_T903	MISSENSE	1
1		SA19	MET	Q648	SA19_MET	SA19_MET_Q648	MISSENSE	1
1		SA19	MET	D1286	SA19_MET	SA19_MET_D1286	MISSENSE	1
1		SA19	SMO	G388	SA19_SMO	SA19_SMO_G388	MISSENSE	1
1		SA19	JAK2	L830	SA19_JAK2	SA19_JAK2_L830	MISSENSE	1
1		SA19	NOTCH1	D2185	SA19_NOTCH1	SA19_NOTCH1_D2185	MISSENSE	1
1		SA19	NOTCH1	D1698	SA19_NOTCH1	SA19_NOTCH1_D1698	MISSENSE	1
1		SA19	NOTCH1	P1231	SA19_NOTCH1	SA19_NOTCH1_P1231	MISSENSE	1
1		SA19	NOTCH1	N755	SA19_NOTCH1	SA19_NOTCH1_N755	MISSENSE	1
1		SA19	NOTCH1	D573A	SA19_NOTCH1	SA19_NOTCH1_D573A	MISSENSE	1
1		SA19	NOTCH1	N104	SA19_NOTCH1	SA19_NOTCH1_N104	MISSENSE	1
1		SA19	RET	A45	SA19_RET	SA19_RET_A45	MISSENSE	1
1		SA19	RET	R67H	SA19_RET	SA19_RET_R67H	MISSENSE	1
1		SA19	RET	V292M	SA19_RET	SA19_RET_V292M	MISSENSE	1
1		SA19	RET	A432	SA19_RET	SA19_RET_A432	MISSENSE	1
1		SA19	RET	G691S	SA19_RET	SA19_RET_G691S	MISSENSE	1
1		SA19	RET	L769	SA19_RET	SA19_RET_L769	MISSENSE	1
1		SA19	PTEN	C65S	SA19_PTEN	SA19_PTEN_C65S	MISSENSE	5	Oncogenic
1		SA19	ATM	N1983S	SA19_ATM	SA19_ATM_N1983S	MISSENSE	1
1		SA19	FLT3	T227M	SA19_FLT3	SA19_FLT3_T227M	MISSENSE	1
1		SA19	FLT3	R124C	SA19_FLT3	SA19_FLT3_R124C	MISSENSE	1
1		SA19	BRCA2	V1269	SA19_BRCA2	SA19_BRCA2_V1269	MISSENSE	1
1		SA19	BRCA2	L1521	SA19_BRCA2	SA19_BRCA2_L1521	MISSENSE	1
1		SA19	BRCA2	V2171	SA19_BRCA2	SA19_BRCA2_V2171	MISSENSE	1
1		SA19	BRCA2	V2466A	SA19_BRCA2	SA19_BRCA2_V2466A	MISSENSE	1
1		SA19	AKT1	E242	SA19_AKT1	SA19_AKT1_E242	MISSENSE	1
1		SA19	FANCA	T1328A	SA19_FANCA	SA19_FANCA_T1328A	MISSENSE	1
1		SA19	FANCA	L1269	SA19_FANCA	SA19_FANCA_L1269	MISSENSE	1
1		SA19	FANCA	P1218	SA19_FANCA	SA19_FANCA_P1218	MISSENSE	1
1		SA19	FANCA	G809D	SA19_FANCA	SA19_FANCA_G809D	MISSENSE	1
1		SA19	FANCA	P643A	SA19_FANCA	SA19_FANCA_P643A	MISSENSE	1
1		SA19	FANCA	G501S	SA19_FANCA	SA19_FANCA_G501S	MISSENSE	1
1		SA19	FANCA	T381	SA19_FANCA	SA19_FANCA_T381	MISSENSE	1
1		SA19	FANCA	T266A	SA19_FANCA	SA19_FANCA_T266A	MISSENSE	1
1		SA09	FGFR3	T539	SA09_FGFR3	SA09_FGFR3_T539	MISSENSE	1
1		SA19	EGFR	N158	SA19_EGFR	SA19_EGFR_N158	MISSENSE	1
1		SA19	EGFR	H656	SA19_EGFR	SA19_EGFR_H656	MISSENSE	1
1		SA19	EGFR	T903	SA19_EGFR	SA19_EGFR_T903	MISSENSE	1
1		SA19	MET	Q648	SA19_MET	SA19_MET_Q648	MISSENSE	1
1		SA19	MET	D1286	SA19_MET	SA19_MET_D1286	MISSENSE	1
1		SA19	SMO	G388	SA19_SMO	SA19_SMO_G388	MISSENSE	1
1		SA19	JAK2	L830	SA19_JAK2	SA19_JAK2_L830	MISSENSE	1
1		SA19	NOTCH1	D2185	SA19_NOTCH1	SA19_NOTCH1_D2185	MISSENSE	1
1		SA19	NOTCH1	D1698	SA19_NOTCH1	SA19_NOTCH1_D1698	MISSENSE	1
1		SA19	NOTCH1	N755	SA19_NOTCH1	SA19_NOTCH1_N755	MISSENSE	1
1		SA19	NOTCH1	N104	SA19_NOTCH1	SA19_NOTCH1_N104	MISSENSE	1
1		SA19	RET	S904	SA19_RET	SA19_RET_S904	MISSENSE	5	Oncogenic
1		SA19	RET	A45	SA19_RET	SA19_RET_A45	MISSENSE	1
1		SA19	RET	R67H	SA19_RET	SA19_RET_R67H	MISSENSE	1
1		SA19	RET	V292M	SA19_RET	SA19_RET_V292M	MISSENSE	1
1		SA19	RET	A432	SA19_RET	SA19_RET_A432	MISSENSE	1
1		SA19	RET	G691S	SA19_RET	SA19_RET_G691S	MISSENSE	1
1		SA19	RET	L769	SA19_RET	SA19_RET_L769	MISSENSE	1
1		SA19	RET	R982C	SA19_RET	SA19_RET_R982C	MISSENSE	1
1		SA19	PTEN	R130L	SA19_PTEN	SA19_PTEN_R130L	MISSENSE	5	Oncogenic
1		SA19	PTEN	G4R	SA19_PTEN	SA19_PTEN_G4R	MISSENSE	1
1		SA19	ATM	N1983S	SA19_ATM	SA19_ATM_N1983S	MISSENSE	1
1		SA19	FLT3	T227M	SA19_FLT3	SA19_FLT3_T227M	MISSENSE	1
1		SA19	FLT3	R124C	SA19_FLT3	SA19_FLT3_R124C	MISSENSE	1
1		SA19	BRCA2	V1269	SA19_BRCA2	SA19_BRCA2_V1269	MISSENSE	1
1		SA19	BRCA2	L1521	SA19_BRCA2	SA19_BRCA2_L1521	MISSENSE	1
1		SA19	BRCA2	V2171	SA19_BRCA2	SA19_BRCA2_V2171	MISSENSE	1
1		SA19	BRCA2	V2466A	SA19_BRCA2	SA19_BRCA2_V2466A	MISSENSE	1
1		SA19	AKT1	E242	SA19_AKT1	SA19_AKT1_E242	MISSENSE	1
1		SA19	FANCA	T1328A	SA19_FANCA	SA19_FANCA_T1328A	MISSENSE	1
1		SA19	FANCA	L1269	SA19_FANCA	SA19_FANCA_L1269	MISSENSE	1
1		SA19	FANCA	P1218	SA19_FANCA	SA19_FANCA_P1218	MISSENSE	1
1		SA19	FANCA	S967	SA19_FANCA	SA19_FANCA_S967	MISSENSE	1
1		SA19	FANCA	G809D	SA19_FANCA	SA19_FANCA_G809D	MISSENSE	1
1		SA19	FANCA	P643A	SA19_FANCA	SA19_FANCA_P643A	MISSENSE	1
1		SA19	FANCA	G501S	SA19_FANCA	SA19_FANCA_G501S	MISSENSE	1
1		SA19	FANCA	A412V	SA19_FANCA	SA19_FANCA_A412V	MISSENSE	1
1		SA19	FANCA	T381	SA19_FANCA	SA19_FANCA_T381	MISSENSE	1
1		SA19	FANCA	T266A	SA19_FANCA	SA19_FANCA_T266A	MISSENSE	1
1		SA19	TP53	Y181C	SA19_TP53	SA19_TP53_Y181C	MISSENSE	5	Oncogenic
1		SA19	BRCA1	S92N	SA19_BRCA1	SA19_BRCA1_S92N	MISSENSE	1
1		SA38	EGFR	R521K	SA38_EGFR	SA38_EGFR_R521K	MISSENSE	1
1		SA38	EGFR	T629	SA38_EGFR	SA38_EGFR_T629	MISSENSE	1
1		SA38	EGFR	T903	SA38_EGFR	SA38_EGFR_T903	MISSENSE	1
1		SA38	EGFR	P1033L	SA38_EGFR	SA38_EGFR_P1033L	MISSENSE	1
1		SA38	EGFR	A1210V	SA38_EGFR	SA38_EGFR_A1210V	MISSENSE	1
1		SA38	MET	E168D	SA38_MET	SA38_MET_E168D	MISSENSE	5	Oncogenic
1		SA38	MET	L238S	SA38_MET	SA38_MET_L238S	MISSENSE	1
1		SA38	SMO	E194	SA38_SMO	SA38_SMO_E194	MISSENSE	1
1		SA38	SMO	T245	SA38_SMO	SA38_SMO_T245	MISSENSE	1
1		SA38	SMO	G388	SA38_SMO	SA38_SMO_G388	MISSENSE	1
1		SA38	SMO	S734	SA38_SMO	SA38_SMO_S734	MISSENSE	1
1		SA38	JAK2	R1063H	SA38_JAK2	SA38_JAK2_R1063H	MISSENSE	1
1		SA38	JAK2	D1096E	SA38_JAK2	SA38_JAK2_D1096E	MISSENSE	1
1		SA38	NOTCH1	D2185	SA38_NOTCH1	SA38_NOTCH1_D2185	MISSENSE	1
1		SA38	NOTCH1	D1698	SA38_NOTCH1	SA38_NOTCH1_D1698	MISSENSE	1
1		SA38	NOTCH1	A882	SA38_NOTCH1	SA38_NOTCH1_A882	MISSENSE	1
1		SA38	NOTCH1	N755	SA38_NOTCH1	SA38_NOTCH1_N755	MISSENSE	1
1		SA38	NOTCH1	G237	SA38_NOTCH1	SA38_NOTCH1_G237	MISSENSE	1
1		SA38	NOTCH1	N104	SA38_NOTCH1	SA38_NOTCH1_N104	MISSENSE	1
1		SA38	RET	A45	SA38_RET	SA38_RET_A45	MISSENSE	1
1		SA38	RET	A432	SA38_RET	SA38_RET_A432	MISSENSE	1
1		SA38	RET	L769	SA38_RET	SA38_RET_L769	MISSENSE	1
1		SA38	HRAS	H27	SA38_HRAS	SA38_HRAS_H27	MISSENSE	1
1		SA38	ATM	R114K	SA38_ATM	SA38_ATM_R114K	MISSENSE	1
1		SA38	ATM	F662	SA38_ATM	SA38_ATM_F662	MISSENSE	1
1		SA38	ATM	S707P	SA38_ATM	SA38_ATM_S707P	MISSENSE	1
1		SA38	ATM	D814E	SA38_ATM	SA38_ATM_D814E	MISSENSE	1
1		SA38	ATM	L1050	SA38_ATM	SA38_ATM_L1050	MISSENSE	1
1		SA38	FLT3	T227M	SA38_FLT3	SA38_FLT3_T227M	MISSENSE	1
1		SA38	FLT3	R124C	SA38_FLT3	SA38_FLT3_R124C	MISSENSE	1
1		SA38	BRCA2	T2515P	SA38_BRCA2	SA38_BRCA2_T2515P	MISSENSE	5	Oncogenic
1		SA38	BRCA2	N277K	SA38_BRCA2	SA38_BRCA2_N277K	MISSENSE	1
1		SA38	BRCA2	L929S	SA38_BRCA2	SA38_BRCA2_L929S	MISSENSE	1
1		SA38	BRCA2	T1154	SA38_BRCA2	SA38_BRCA2_T1154	MISSENSE	1
1		SA38	BRCA2	V1269	SA38_BRCA2	SA38_BRCA2_V1269	MISSENSE	1
1		SA38	BRCA2	L1521	SA38_BRCA2	SA38_BRCA2_L1521	MISSENSE	1
1		SA38	BRCA2	V2171	SA38_BRCA2	SA38_BRCA2_V2171	MISSENSE	1
1		SA38	BRCA2	V2466A	SA38_BRCA2	SA38_BRCA2_V2466A	MISSENSE	1
1		SA38	BRCA2	K2950N	SA38_BRCA2	SA38_BRCA2_K2950N	MISSENSE	1
1		SA38	BRCA2	M3118T	SA38_BRCA2	SA38_BRCA2_M3118T	MISSENSE	1
1		SA38	BRCA2	I3412V	SA38_BRCA2	SA38_BRCA2_I3412V	MISSENSE	1
1		SA38	AKT1	E242	SA38_AKT1	SA38_AKT1_E242	MISSENSE	1
1		SA38	AKT1	L202	SA38_AKT1	SA38_AKT1_L202	MISSENSE	1
1		SA38	FANCA	A1346T	SA38_FANCA	SA38_FANCA_A1346T	MISSENSE	1
1		SA38	FANCA	G809D	SA38_FANCA	SA38_FANCA_G809D	MISSENSE	1
1		SA38	FANCA	G501S	SA38_FANCA	SA38_FANCA_G501S	MISSENSE	1
1		SA38	FANCA	T381	SA38_FANCA	SA38_FANCA_T381	MISSENSE	1
1		SA38	FANCA	T266A	SA38_FANCA	SA38_FANCA_T266A	MISSENSE	1
1		SA38	FANCA	V6D	SA38_FANCA	SA38_FANCA_V6D	MISSENSE	1
1		SA38	TP53	E126K	SA38_TP53	SA38_TP53_E126K	MISSENSE	5	Oncogenic
1		SA38	TP53	P33R	SA38_TP53	SA38_TP53_P33R	MISSENSE	1
1		SA38	BRCA1	V1487M	SA38_BRCA1	SA38_BRCA1_V1487M	MISSENSE	5	Oncogenic
1		SA38	BRCA1	Q243*	SA38_BRCA1	SA38_BRCA1_Q243*	TRUNC	5	Oncogenic
1		SA38	BRCA1	V1762F	SA38_BRCA1	SA38_BRCA1_V1762F	MISSENSE	1
1		SA38	BRCA1	D1499Y	SA38_BRCA1	SA38_BRCA1_D1499Y	MISSENSE	1
1		SA38	BRCA1	E1038G	SA38_BRCA1	SA38_BRCA1_E1038G	MISSENSE	1
1		SA38	BRCA1	I878L	SA38_BRCA1	SA38_BRCA1_I878L	MISSENSE	1
1		SA38	BRCA1	R794W	SA38_BRCA1	SA38_BRCA1_R794W	MISSENSE	1
1		SA38	BRCA1	N676D	SA38_BRCA1	SA38_BRCA1_N676D	MISSENSE	1
1		SA38	BRCA1	R209M	SA38_BRCA1	SA38_BRCA1_R209M	MISSENSE	1
1		SA38	BRCA1	D167G	SA38_BRCA1	SA38_BRCA1_D167G	MISSENSE	1
1		SA38	MAP2K2	I220	SA38_MAP2K2	SA38_MAP2K2_I220	MISSENSE	1
1		SA38	SMAD4	P170	SA38_SMAD4	SA38_SMAD4_P170	MISSENSE	1
	WE	SA54	NOTCH1	I567V	SA54_NOTCH1	SA54_NOTCH1_I567V	MISSENSE	1
	WE	SA23	ATM	H1380Y	SA23_ATM	SA23_ATM_H1380Y	MISSENSE	5	Oncogenic
	WE	SA23	ATM	N1983S	SA23_ATM	SA23_ATM_N1983S	MISSENSE	1
	WE	SA02	ATM	N1983S	SA02_ATM	SA02_ATM_N1983S	MISSENSE	1
	WE	SA18	ATM	N1983S	SA18_ATM	SA18_ATM_N1983S	MISSENSE	1
	WE	SA03	ATM	N1983S	SA03_ATM	SA03_ATM_N1983S	MISSENSE	1
	WE	SA04	ATM	N1983S	SA04_ATM	SA04_ATM_N1983S	MISSENSE	1
	WE	SA05	ATM	N1983S	SA05_ATM	SA05_ATM_N1983S	MISSENSE	1
	WE	SA45	ATM	N1983S	SA45_ATM	SA45_ATM_N1983S	MISSENSE	1
	WE	SA07	ATM	N1983S	SA07_ATM	SA07_ATM_N1983S	MISSENSE	1
	WE	SA44	ATM	N1983S	SA44_ATM	SA44_ATM_N1983S	MISSENSE	1
	WE	SA08	ATM	N1983S	SA08_ATM	SA08_ATM_N1983S	MISSENSE	1
	WE	SA11	ATM	N1983S	SA11_ATM	SA11_ATM_N1983S	MISSENSE	1
	WE	SA10	ATM	N1983S	SA10_ATM	SA10_ATM_N1983S	MISSENSE	1
	WE	SA13	ATM	N1983S	SA13_ATM	SA13_ATM_N1983S	MISSENSE	1
	WE	SA36	ATM	N1650S	SA36_ATM	SA36_ATM_N1650S	MISSENSE	1
	WE	SA36	ATM	N1983S	SA36_ATM	SA36_ATM_N1983S	MISSENSE	1
	WE	SA43	ATM	N1650S	SA43_ATM	SA43_ATM_N1650S	MISSENSE	1
	WE	SA43	ATM	N1983S	SA43_ATM	SA43_ATM_N1983S	MISSENSE	1
	WE	SA15	ATM	N1983S	SA15_ATM	SA15_ATM_N1983S	MISSENSE	1
	WE	SA15	ATM	N1983S	SA15_ATM	SA15_ATM_N1983S	MISSENSE	1
	WE	SA20	ATM	N1983S	SA20_ATM	SA20_ATM_N1983S	MISSENSE	1
	WE	SA20	ATM	N1983S	SA20_ATM	SA20_ATM_N1983S	MISSENSE	1
	WE	SA30	ATM	N1983S	SA30_ATM	SA30_ATM_N1983S	MISSENSE	1
	WE	SA16	ATM	N1983S	SA16_ATM	SA16_ATM_N1983S	MISSENSE	1
	WE	SA48	ATM	N1983S	SA48_ATM	SA48_ATM_N1983S	MISSENSE	1
	WE	SA17	ATM	N1983S	SA17_ATM	SA17_ATM_N1983S	MISSENSE	1
	WE	SA58	ATM	N1983S	SA58_ATM	SA58_ATM_N1983S	MISSENSE	1
	WE	SA21	ATM	N1983S	SA21_ATM	SA21_ATM_N1983S	MISSENSE	1
	WE	SA22	ATM	N1983S	SA22_ATM	SA22_ATM_N1983S	MISSENSE	1
	WE	SA24	ATM	N1983S	SA24_ATM	SA24_ATM_N1983S	MISSENSE	1
	WE	SA47	ATM	N1983S	SA47_ATM	SA47_ATM_N1983S	MISSENSE	1
	WE	SA53	ATM	N1983S	SA53_ATM	SA53_ATM_N1983S	MISSENSE	1
	WE	SA26	ATM	N1983S	SA26_ATM	SA26_ATM_N1983S	MISSENSE	1
	WE	SA28	ATM	N1983S	SA28_ATM	SA28_ATM_N1983S	MISSENSE	1
	WE	SA32	ATM	N1983S	SA32_ATM	SA32_ATM_N1983S	MISSENSE	1
	WE	SA33	ATM	N1983S	SA33_ATM	SA33_ATM_N1983S	MISSENSE	1
	WE	SA34	ATM	N1983S	SA34_ATM	SA34_ATM_N1983S	MISSENSE	1
	WE	SA59	ATM	N1983S	SA59_ATM	SA59_ATM_N1983S	MISSENSE	1
	WE	SA37	ATM	N1650S	SA37_ATM	SA37_ATM_N1650S	MISSENSE	1
	WE	SA37	ATM	N1983S	SA37_ATM	SA37_ATM_N1983S	MISSENSE	1
	WE	SA50	ATM	N1983S	SA50_ATM	SA50_ATM_N1983S	MISSENSE	1
	WE	SA46	ATM	N1983S	SA46_ATM	SA46_ATM_N1983S	MISSENSE	1
	WE	SA49	ATM	N1983S	SA49_ATM	SA49_ATM_N1983S	MISSENSE	1
	WE	SA61	ATM	N1983S	SA61_ATM	SA61_ATM_N1983S	MISSENSE	1
	WE	SA54	ATM	N1983S	SA54_ATM	SA54_ATM_N1983S	MISSENSE	1
	WE	SA45	BRCA2	N372H	SA45_BRCA2	SA45_BRCA2_N372H	MISSENSE	1
	WE	SA45	BRCA2	V2466A	SA45_BRCA2	SA45_BRCA2_V2466A	MISSENSE	1
	WE	SA45	BRCA2	K2729N	SA45_BRCA2	SA45_BRCA2_K2729N	MISSENSE	1
	WE	SA44	BRCA2	N289H	SA44_BRCA2	SA44_BRCA2_N289H	MISSENSE	1
	WE	SA44	BRCA2	N372H	SA44_BRCA2	SA44_BRCA2_N372H	MISSENSE	1
	WE	SA44	BRCA2	N991D	SA44_BRCA2	SA44_BRCA2_N991D	MISSENSE	1
	WE	SA44	BRCA2	V2466A	SA44_BRCA2	SA44_BRCA2_V2466A	MISSENSE	1
	WE	SA03	BRCA2	N372H	SA03_BRCA2	SA03_BRCA2_N372H	MISSENSE	1
	WE	SA03	BRCA2	V2466A	SA03_BRCA2	SA03_BRCA2_V2466A	MISSENSE	1
	WE	SA03	BRCA2	K2729N	SA03_BRCA2	SA03_BRCA2_K2729N	MISSENSE	1
	WE	SA11	BRCA2	V2466A	SA11_BRCA2	SA11_BRCA2_V2466A	MISSENSE	1
	WE	SA36	BRCA2	V2466A	SA36_BRCA2	SA36_BRCA2_V2466A	MISSENSE	1
	WE	SA43	BRCA2	V2466A	SA43_BRCA2	SA43_BRCA2_V2466A	MISSENSE	1
	WE	SA30	BRCA2	N289H	SA30_BRCA2	SA30_BRCA2_N289H	MISSENSE	1
	WE	SA30	BRCA2	N991D	SA30_BRCA2	SA30_BRCA2_N991D	MISSENSE	1
	WE	SA30	BRCA2	V2466A	SA30_BRCA2	SA30_BRCA2_V2466A	MISSENSE	1
	WE	SA48	BRCA2	N372H	SA48_BRCA2	SA48_BRCA2_N372H	MISSENSE	1
	WE	SA48	BRCA2	V2109I	SA48_BRCA2	SA48_BRCA2_V2109I	MISSENSE	1
	WE	SA48	BRCA2	V2466A	SA48_BRCA2	SA48_BRCA2_V2466A	MISSENSE	1
	WE	SA13	BRCA2	V2466A	SA13_BRCA2	SA13_BRCA2_V2466A	MISSENSE	1
	WE	SA13	BRCA2	I3412V	SA13_BRCA2	SA13_BRCA2_I3412V	MISSENSE	1
	WE	SA58	BRCA2	N372H	SA58_BRCA2	SA58_BRCA2_N372H	MISSENSE	1
	WE	SA58	BRCA2	V2466A	SA58_BRCA2	SA58_BRCA2_V2466A	MISSENSE	1
	WE	SA04	BRCA2	V2466A	SA04_BRCA2	SA04_BRCA2_V2466A	MISSENSE	1
	WE	SA24	BRCA2	V2466A	SA24_BRCA2	SA24_BRCA2_V2466A	MISSENSE	1
	WE	SA47	BRCA2	V2466A	SA47_BRCA2	SA47_BRCA2_V2466A	MISSENSE	1
	WE	SA53	BRCA2	V2466A	SA53_BRCA2	SA53_BRCA2_V2466A	MISSENSE	1
	WE	SA05	BRCA2	V2466A	SA05_BRCA2	SA05_BRCA2_V2466A	MISSENSE	1
	WE	SA17	BRCA2	V2466A	SA17_BRCA2	SA17_BRCA2_V2466A	MISSENSE	1
	WE	SA28	BRCA2	N372H	SA28_BRCA2	SA28_BRCA2_N372H	MISSENSE	1
	WE	SA28	BRCA2	V2466A	SA28_BRCA2	SA28_BRCA2_V2466A	MISSENSE	1
	WE	SA07	BRCA2	N372H	SA07_BRCA2	SA07_BRCA2_N372H	MISSENSE	1
	WE	SA07	BRCA2	V2466A	SA07_BRCA2	SA07_BRCA2_V2466A	MISSENSE	1
	WE	SA10	BRCA2	N372H	SA10_BRCA2	SA10_BRCA2_N372H	MISSENSE	1
	WE	SA10	BRCA2	V2466A	SA10_BRCA2	SA10_BRCA2_V2466A	MISSENSE	1
	WE	SA22	BRCA2	V2466A	SA22_BRCA2	SA22_BRCA2_V2466A	MISSENSE	1
	WE	SA16	BRCA2	V2466A	SA16_BRCA2	SA16_BRCA2_V2466A	MISSENSE	1
	WE	SA59	BRCA2	N372H	SA59_BRCA2	SA59_BRCA2_N372H	MISSENSE	1
	WE	SA59	BRCA2	V2466A	SA59_BRCA2	SA59_BRCA2_V2466A	MISSENSE	1
	WE	SA15	BRCA2	N372H	SA15_BRCA2	SA15_BRCA2_N372H	MISSENSE	1
	WE	SA15	BRCA2	N372H	SA15_BRCA2	SA15_BRCA2_N372H	MISSENSE	1
	WE	SA20	BRCA2	N372H	SA20_BRCA2	SA20_BRCA2_N372H	MISSENSE	1
	WE	SA20	BRCA2	N372H	SA20_BRCA2	SA20_BRCA2_N372H	MISSENSE	1
	WE	SA15	BRCA2	V2466A	SA15_BRCA2	SA15_BRCA2_V2466A	MISSENSE	1
	WE	SA15	BRCA2	V2466A	SA15_BRCA2	SA15_BRCA2_V2466A	MISSENSE	1
	WE	SA20	BRCA2	V2466A	SA20_BRCA2	SA20_BRCA2_V2466A	MISSENSE	1
	WE	SA20	BRCA2	V2466A	SA20_BRCA2	SA20_BRCA2_V2466A	MISSENSE	1
	WE	SA23	BRCA2	V2466A	SA23_BRCA2	SA23_BRCA2_V2466A	MISSENSE	1
	WE	SA50	BRCA2	V2466A	SA50_BRCA2	SA50_BRCA2_V2466A	MISSENSE	1
	WE	SA50	BRCA2	I3412V	SA50_BRCA2	SA50_BRCA2_I3412V	MISSENSE	1
	WE	SA08	BRCA2	N372H	SA08_BRCA2	SA08_BRCA2_N372H	MISSENSE	1
	WE	SA08	BRCA2	V2466A	SA08_BRCA2	SA08_BRCA2_V2466A	MISSENSE	1
	WE	SA21	BRCA2	V2466A	SA21_BRCA2	SA21_BRCA2_V2466A	MISSENSE	1
	WE	SA34	BRCA2	V2466A	SA34_BRCA2	SA34_BRCA2_V2466A	MISSENSE	1
	WE	SA26	BRCA2	N372H	SA26_BRCA2	SA26_BRCA2_N372H	MISSENSE	1
	WE	SA26	BRCA2	V2466A	SA26_BRCA2	SA26_BRCA2_V2466A	MISSENSE	1
	WE	SA02	BRCA2	N372H	SA02_BRCA2	SA02_BRCA2_N372H	MISSENSE	1
	WE	SA18	BRCA2	N372H	SA18_BRCA2	SA18_BRCA2_N372H	MISSENSE	1
	WE	SA02	BRCA2	V2466A	SA02_BRCA2	SA02_BRCA2_V2466A	MISSENSE	1
	WE	SA18	BRCA2	V2466A	SA18_BRCA2	SA18_BRCA2_V2466A	MISSENSE	1
	WE	SA49	BRCA2	N289H	SA49_BRCA2	SA49_BRCA2_N289H	MISSENSE	1
	WE	SA49	BRCA2	N372H	SA49_BRCA2	SA49_BRCA2_N372H	MISSENSE	1
	WE	SA49	BRCA2	N991D	SA49_BRCA2	SA49_BRCA2_N991D	MISSENSE	1
	WE	SA49	BRCA2	V2466A	SA49_BRCA2	SA49_BRCA2_V2466A	MISSENSE	1
	WE	SA46	BRCA2	N372H	SA46_BRCA2	SA46_BRCA2_N372H	MISSENSE	1
	WE	SA46	BRCA2	V2466A	SA46_BRCA2	SA46_BRCA2_V2466A	MISSENSE	1
	WE	SA33	BRCA2	V2466A	SA33_BRCA2	SA33_BRCA2_V2466A	MISSENSE	1
	WE	SA61	BRCA2	V2466A	SA61_BRCA2	SA61_BRCA2_V2466A	MISSENSE	1
	WE	SA54	BRCA2	V2466A	SA54_BRCA2	SA54_BRCA2_V2466A	MISSENSE	1
	WE	SA32	BRCA2	N289H	SA32_BRCA2	SA32_BRCA2_N289H	MISSENSE	1
	WE	SA32	BRCA2	N991D	SA32_BRCA2	SA32_BRCA2_N991D	MISSENSE	1
	WE	SA32	BRCA2	V2466A	SA32_BRCA2	SA32_BRCA2_V2466A	MISSENSE	1
	WE	SA37	BRCA2	N372H	SA37_BRCA2	SA37_BRCA2_N372H	MISSENSE	1
	WE	SA37	BRCA2	V2466A	SA37_BRCA2	SA37_BRCA2_V2466A	MISSENSE	1
	WE	SA45	BRCA1	S1566G	SA45_BRCA1	SA45_BRCA1_S1566G	MISSENSE	1
	WE	SA45	BRCA1	K1136R	SA45_BRCA1	SA45_BRCA1_K1136R	MISSENSE	1
	WE	SA45	BRCA1	E991G	SA45_BRCA1	SA45_BRCA1_E991G	MISSENSE	1
	WE	SA45	BRCA1	P824L	SA45_BRCA1	SA45_BRCA1_P824L	MISSENSE	1
	WE	SA45	BRCA1	P824L	SA45_BRCA1	SA45_BRCA1_P824L	MISSENSE	1
	WE	SA44	BRCA1	S1566G	SA44_BRCA1	SA44_BRCA1_S1566G	MISSENSE	1
	WE	SA44	BRCA1	K1136R	SA44_BRCA1	SA44_BRCA1_K1136R	MISSENSE	1
	WE	SA44	BRCA1	E991G	SA44_BRCA1	SA44_BRCA1_E991G	MISSENSE	1
	WE	SA44	BRCA1	P824L	SA44_BRCA1	SA44_BRCA1_P824L	MISSENSE	1
	WE	SA44	BRCA1	P824L	SA44_BRCA1	SA44_BRCA1_P824L	MISSENSE	1
	WE	SA03	BRCA1	S1566G	SA03_BRCA1	SA03_BRCA1_S1566G	MISSENSE	1
	WE	SA03	BRCA1	K1136R	SA03_BRCA1	SA03_BRCA1_K1136R	MISSENSE	1
	WE	SA03	BRCA1	E991G	SA03_BRCA1	SA03_BRCA1_E991G	MISSENSE	1
	WE	SA03	BRCA1	P824L	SA03_BRCA1	SA03_BRCA1_P824L	MISSENSE	1
	WE	SA03	BRCA1	P824L	SA03_BRCA1	SA03_BRCA1_P824L	MISSENSE	1
	WE	SA11	BRCA1	K1136R	SA11_BRCA1	SA11_BRCA1_K1136R	MISSENSE	1
	WE	SA30	BRCA1	S1566G	SA30_BRCA1	SA30_BRCA1_S1566G	MISSENSE	1
	WE	SA30	BRCA1	K1136R	SA30_BRCA1	SA30_BRCA1_K1136R	MISSENSE	1
	WE	SA30	BRCA1	E991G	SA30_BRCA1	SA30_BRCA1_E991G	MISSENSE	1
	WE	SA30	BRCA1	P824L	SA30_BRCA1	SA30_BRCA1_P824L	MISSENSE	1
	WE	SA30	BRCA1	P824L	SA30_BRCA1	SA30_BRCA1_P824L	MISSENSE	1
	WE	SA48	BRCA1	S1566G	SA48_BRCA1	SA48_BRCA1_S1566G	MISSENSE	1
	WE	SA48	BRCA1	K1136R	SA48_BRCA1	SA48_BRCA1_K1136R	MISSENSE	1
	WE	SA48	BRCA1	E991G	SA48_BRCA1	SA48_BRCA1_E991G	MISSENSE	1
	WE	SA48	BRCA1	P824L	SA48_BRCA1	SA48_BRCA1_P824L	MISSENSE	1
	WE	SA48	BRCA1	P824L	SA48_BRCA1	SA48_BRCA1_P824L	MISSENSE	1
	WE	SA13	BRCA1	S1566G	SA13_BRCA1	SA13_BRCA1_S1566G	MISSENSE	1
	WE	SA13	BRCA1	K1136R	SA13_BRCA1	SA13_BRCA1_K1136R	MISSENSE	1
	WE	SA13	BRCA1	E991G	SA13_BRCA1	SA13_BRCA1_E991G	MISSENSE	1
	WE	SA13	BRCA1	P824L	SA13_BRCA1	SA13_BRCA1_P824L	MISSENSE	1
	WE	SA13	BRCA1	P824L	SA13_BRCA1	SA13_BRCA1_P824L	MISSENSE	1
	WE	SA58	BRCA1	Y809H	SA58_BRCA1	SA58_BRCA1_Y809H	MISSENSE	1
	WE	SA04	BRCA1	S1566G	SA04_BRCA1	SA04_BRCA1_S1566G	MISSENSE	1
	WE	SA04	BRCA1	K1136R	SA04_BRCA1	SA04_BRCA1_K1136R	MISSENSE	1
	WE	SA04	BRCA1	E991G	SA04_BRCA1	SA04_BRCA1_E991G	MISSENSE	1
	WE	SA04	BRCA1	P824L	SA04_BRCA1	SA04_BRCA1_P824L	MISSENSE	1
	WE	SA04	BRCA1	P824L	SA04_BRCA1	SA04_BRCA1_P824L	MISSENSE	1
	WE	SA04	BRCA1	Y809H	SA04_BRCA1	SA04_BRCA1_Y809H	MISSENSE	1
	WE	SA24	BRCA1	S1566G	SA24_BRCA1	SA24_BRCA1_S1566G	MISSENSE	1
	WE	SA24	BRCA1	K1136R	SA24_BRCA1	SA24_BRCA1_K1136R	MISSENSE	1
	WE	SA24	BRCA1	E991G	SA24_BRCA1	SA24_BRCA1_E991G	MISSENSE	1
	WE	SA24	BRCA1	P824L	SA24_BRCA1	SA24_BRCA1_P824L	MISSENSE	1
	WE	SA24	BRCA1	P824L	SA24_BRCA1	SA24_BRCA1_P824L	MISSENSE	1
	WE	SA05	BRCA1	S1566G	SA05_BRCA1	SA05_BRCA1_S1566G	MISSENSE	1
	WE	SA05	BRCA1	K1136R	SA05_BRCA1	SA05_BRCA1_K1136R	MISSENSE	1
	WE	SA05	BRCA1	E991G	SA05_BRCA1	SA05_BRCA1_E991G	MISSENSE	1
	WE	SA05	BRCA1	P824L	SA05_BRCA1	SA05_BRCA1_P824L	MISSENSE	1
	WE	SA05	BRCA1	P824L	SA05_BRCA1	SA05_BRCA1_P824L	MISSENSE	1
	WE	SA17	BRCA1	S1566G	SA17_BRCA1	SA17_BRCA1_S1566G	MISSENSE	1
	WE	SA17	BRCA1	K1136R	SA17_BRCA1	SA17_BRCA1_K1136R	MISSENSE	1
	WE	SA17	BRCA1	E991G	SA17_BRCA1	SA17_BRCA1_E991G	MISSENSE	1
	WE	SA17	BRCA1	P824L	SA17_BRCA1	SA17_BRCA1_P824L	MISSENSE	1
	WE	SA17	BRCA1	P824L	SA17_BRCA1	SA17_BRCA1_P824L	MISSENSE	1
	WE	SA10	BRCA1	S1566G	SA10_BRCA1	SA10_BRCA1_S1566G	MISSENSE	1
	WE	SA10	BRCA1	K1136R	SA10_BRCA1	SA10_BRCA1_K1136R	MISSENSE	1
	WE	SA10	BRCA1	E991G	SA10_BRCA1	SA10_BRCA1_E991G	MISSENSE	1
	WE	SA10	BRCA1	P824L	SA10_BRCA1	SA10_BRCA1_P824L	MISSENSE	1
	WE	SA10	BRCA1	P824L	SA10_BRCA1	SA10_BRCA1_P824L	MISSENSE	1
	WE	SA22	BRCA1	S1566G	SA22_BRCA1	SA22_BRCA1_S1566G	MISSENSE	1
	WE	SA22	BRCA1	K1136R	SA22_BRCA1	SA22_BRCA1_K1136R	MISSENSE	1
	WE	SA22	BRCA1	E991G	SA22_BRCA1	SA22_BRCA1_E991G	MISSENSE	1
	WE	SA22	BRCA1	P824L	SA22_BRCA1	SA22_BRCA1_P824L	MISSENSE	1
	WE	SA22	BRCA1	P824L	SA22_BRCA1	SA22_BRCA1_P824L	MISSENSE	1
	WE	SA16	BRCA1	S1566G	SA16_BRCA1	SA16_BRCA1_S1566G	MISSENSE	1
	WE	SA16	BRCA1	K1136R	SA16_BRCA1	SA16_BRCA1_K1136R	MISSENSE	1
	WE	SA16	BRCA1	E991G	SA16_BRCA1	SA16_BRCA1_E991G	MISSENSE	1
	WE	SA16	BRCA1	P824L	SA16_BRCA1	SA16_BRCA1_P824L	MISSENSE	1
	WE	SA16	BRCA1	P824L	SA16_BRCA1	SA16_BRCA1_P824L	MISSENSE	1
	WE	SA59	BRCA1	S1566G	SA59_BRCA1	SA59_BRCA1_S1566G	MISSENSE	1
	WE	SA59	BRCA1	K1136R	SA59_BRCA1	SA59_BRCA1_K1136R	MISSENSE	1
	WE	SA59	BRCA1	E991G	SA59_BRCA1	SA59_BRCA1_E991G	MISSENSE	1
	WE	SA59	BRCA1	P824L	SA59_BRCA1	SA59_BRCA1_P824L	MISSENSE	1
	WE	SA59	BRCA1	P824L	SA59_BRCA1	SA59_BRCA1_P824L	MISSENSE	1
	WE	SA15	BRCA1	S1566G	SA15_BRCA1	SA15_BRCA1_S1566G	MISSENSE	1
	WE	SA15	BRCA1	S1566G	SA15_BRCA1	SA15_BRCA1_S1566G	MISSENSE	1
	WE	SA20	BRCA1	S1566G	SA20_BRCA1	SA20_BRCA1_S1566G	MISSENSE	1
	WE	SA20	BRCA1	S1566G	SA20_BRCA1	SA20_BRCA1_S1566G	MISSENSE	1
	WE	SA15	BRCA1	K1136R	SA15_BRCA1	SA15_BRCA1_K1136R	MISSENSE	1
	WE	SA15	BRCA1	K1136R	SA15_BRCA1	SA15_BRCA1_K1136R	MISSENSE	1
	WE	SA20	BRCA1	K1136R	SA20_BRCA1	SA20_BRCA1_K1136R	MISSENSE	1
	WE	SA20	BRCA1	K1136R	SA20_BRCA1	SA20_BRCA1_K1136R	MISSENSE	1
	WE	SA15	BRCA1	E991G	SA15_BRCA1	SA15_BRCA1_E991G	MISSENSE	1
	WE	SA15	BRCA1	E991G	SA15_BRCA1	SA15_BRCA1_E991G	MISSENSE	1
	WE	SA20	BRCA1	E991G	SA20_BRCA1	SA20_BRCA1_E991G	MISSENSE	1
	WE	SA20	BRCA1	E991G	SA20_BRCA1	SA20_BRCA1_E991G	MISSENSE	1
	WE	SA15	BRCA1	P824L	SA15_BRCA1	SA15_BRCA1_P824L	MISSENSE	1
	WE	SA15	BRCA1	P824L	SA15_BRCA1	SA15_BRCA1_P824L	MISSENSE	1
	WE	SA20	BRCA1	P824L	SA20_BRCA1	SA20_BRCA1_P824L	MISSENSE	1
	WE	SA20	BRCA1	P824L	SA20_BRCA1	SA20_BRCA1_P824L	MISSENSE	1
	WE	SA15	BRCA1	P824L	SA15_BRCA1	SA15_BRCA1_P824L	MISSENSE	1
	WE	SA15	BRCA1	P824L	SA15_BRCA1	SA15_BRCA1_P824L	MISSENSE	1
	WE	SA20	BRCA1	P824L	SA20_BRCA1	SA20_BRCA1_P824L	MISSENSE	1
	WE	SA20	BRCA1	P824L	SA20_BRCA1	SA20_BRCA1_P824L	MISSENSE	1
	WE	SA23	BRCA1	S1566G	SA23_BRCA1	SA23_BRCA1_S1566G	MISSENSE	1
	WE	SA23	BRCA1	K1136R	SA23_BRCA1	SA23_BRCA1_K1136R	MISSENSE	1
	WE	SA23	BRCA1	E991G	SA23_BRCA1	SA23_BRCA1_E991G	MISSENSE	1
	WE	SA23	BRCA1	P824L	SA23_BRCA1	SA23_BRCA1_P824L	MISSENSE	1
	WE	SA23	BRCA1	P824L	SA23_BRCA1	SA23_BRCA1_P824L	MISSENSE	1
	WE	SA23	BRCA1	V144I	SA23_BRCA1	SA23_BRCA1_V144I	MISSENSE	1
	WE	SA50	BRCA1	S1566G	SA50_BRCA1	SA50_BRCA1_S1566G	MISSENSE	1
	WE	SA50	BRCA1	K1136R	SA50_BRCA1	SA50_BRCA1_K1136R	MISSENSE	1
	WE	SA50	BRCA1	E991G	SA50_BRCA1	SA50_BRCA1_E991G	MISSENSE	1
	WE	SA50	BRCA1	P824L	SA50_BRCA1	SA50_BRCA1_P824L	MISSENSE	1
	WE	SA50	BRCA1	P824L	SA50_BRCA1	SA50_BRCA1_P824L	MISSENSE	1
	WE	SA08	BRCA1	S1566G	SA08_BRCA1	SA08_BRCA1_S1566G	MISSENSE	1
	WE	SA08	BRCA1	K1136R	SA08_BRCA1	SA08_BRCA1_K1136R	MISSENSE	1
	WE	SA08	BRCA1	E991G	SA08_BRCA1	SA08_BRCA1_E991G	MISSENSE	1
	WE	SA08	BRCA1	P824L	SA08_BRCA1	SA08_BRCA1_P824L	MISSENSE	1
	WE	SA08	BRCA1	P824L	SA08_BRCA1	SA08_BRCA1_P824L	MISSENSE	1
	WE	SA34	BRCA1	S1566G	SA34_BRCA1	SA34_BRCA1_S1566G	MISSENSE	1
	WE	SA34	BRCA1	K1136R	SA34_BRCA1	SA34_BRCA1_K1136R	MISSENSE	1
	WE	SA34	BRCA1	E991G	SA34_BRCA1	SA34_BRCA1_E991G	MISSENSE	1
	WE	SA34	BRCA1	P824L	SA34_BRCA1	SA34_BRCA1_P824L	MISSENSE	1
	WE	SA34	BRCA1	P824L	SA34_BRCA1	SA34_BRCA1_P824L	MISSENSE	1
	WE	SA26	BRCA1	Y809H	SA26_BRCA1	SA26_BRCA1_Y809H	MISSENSE	1
	WE	SA49	BRCA1	S1566G	SA49_BRCA1	SA49_BRCA1_S1566G	MISSENSE	1
	WE	SA49	BRCA1	K1136R	SA49_BRCA1	SA49_BRCA1_K1136R	MISSENSE	1
	WE	SA49	BRCA1	E991G	SA49_BRCA1	SA49_BRCA1_E991G	MISSENSE	1
	WE	SA49	BRCA1	P824L	SA49_BRCA1	SA49_BRCA1_P824L	MISSENSE	1
	WE	SA49	BRCA1	P824L	SA49_BRCA1	SA49_BRCA1_P824L	MISSENSE	1
	WE	SA46	BRCA1	S1566G	SA46_BRCA1	SA46_BRCA1_S1566G	MISSENSE	1
	WE	SA46	BRCA1	K1136R	SA46_BRCA1	SA46_BRCA1_K1136R	MISSENSE	1
	WE	SA46	BRCA1	E991G	SA46_BRCA1	SA46_BRCA1_E991G	MISSENSE	1
	WE	SA46	BRCA1	P824L	SA46_BRCA1	SA46_BRCA1_P824L	MISSENSE	1
	WE	SA46	BRCA1	P824L	SA46_BRCA1	SA46_BRCA1_P824L	MISSENSE	1
	WE	SA33	BRCA1	S1566G	SA33_BRCA1	SA33_BRCA1_S1566G	MISSENSE	1
	WE	SA33	BRCA1	K1136R	SA33_BRCA1	SA33_BRCA1_K1136R	MISSENSE	1
	WE	SA33	BRCA1	E991G	SA33_BRCA1	SA33_BRCA1_E991G	MISSENSE	1
	WE	SA33	BRCA1	P824L	SA33_BRCA1	SA33_BRCA1_P824L	MISSENSE	1
	WE	SA33	BRCA1	P824L	SA33_BRCA1	SA33_BRCA1_P824L	MISSENSE	1
	WE	SA61	BRCA1	S1566G	SA61_BRCA1	SA61_BRCA1_S1566G	MISSENSE	1
	WE	SA61	BRCA1	K1136R	SA61_BRCA1	SA61_BRCA1_K1136R	MISSENSE	1
	WE	SA61	BRCA1	E991G	SA61_BRCA1	SA61_BRCA1_E991G	MISSENSE	1
	WE	SA61	BRCA1	P824L	SA61_BRCA1	SA61_BRCA1_P824L	MISSENSE	1
	WE	SA61	BRCA1	P824L	SA61_BRCA1	SA61_BRCA1_P824L	MISSENSE	1
	WE	SA54	BRCA1	S1566G	SA54_BRCA1	SA54_BRCA1_S1566G	MISSENSE	1
	WE	SA54	BRCA1	K1136R	SA54_BRCA1	SA54_BRCA1_K1136R	MISSENSE	1
	WE	SA54	BRCA1	E991G	SA54_BRCA1	SA54_BRCA1_E991G	MISSENSE	1
	WE	SA54	BRCA1	P824L	SA54_BRCA1	SA54_BRCA1_P824L	MISSENSE	1
	WE	SA54	BRCA1	P824L	SA54_BRCA1	SA54_BRCA1_P824L	MISSENSE	1
	WE	SA32	BRCA1	S1566G	SA32_BRCA1	SA32_BRCA1_S1566G	MISSENSE	1
	WE	SA32	BRCA1	K1136R	SA32_BRCA1	SA32_BRCA1_K1136R	MISSENSE	1
	WE	SA32	BRCA1	E991G	SA32_BRCA1	SA32_BRCA1_E991G	MISSENSE	1
	WE	SA32	BRCA1	P824L	SA32_BRCA1	SA32_BRCA1_P824L	MISSENSE	1
	WE	SA32	BRCA1	P824L	SA32_BRCA1	SA32_BRCA1_P824L	MISSENSE	1
	WE	SA37	BRCA1	S1566G	SA37_BRCA1	SA37_BRCA1_S1566G	MISSENSE	1
	WE	SA37	BRCA1	K1136R	SA37_BRCA1	SA37_BRCA1_K1136R	MISSENSE	1
	WE	SA37	BRCA1	E991G	SA37_BRCA1	SA37_BRCA1_E991G	MISSENSE	1
	WE	SA37	BRCA1	P824L	SA37_BRCA1	SA37_BRCA1_P824L	MISSENSE	1
	WE	SA37	BRCA1	P824L	SA37_BRCA1	SA37_BRCA1_P824L	MISSENSE	1
	WE	SA45	EGFR	R521K	SA45_EGFR	SA45_EGFR_R521K	MISSENSE	1
	WE	SA03	EGFR	R521K	SA03_EGFR	SA03_EGFR_R521K	MISSENSE	1
	WE	SA11	EGFR	R521K	SA11_EGFR	SA11_EGFR_R521K	MISSENSE	1
	WE	SA30	EGFR	R521K	SA30_EGFR	SA30_EGFR_R521K	MISSENSE	1
	WE	SA48	EGFR	R521K	SA48_EGFR	SA48_EGFR_R521K	MISSENSE	1
	WE	SA13	EGFR	R521K	SA13_EGFR	SA13_EGFR_R521K	MISSENSE	1
	WE	SA04	EGFR	R521K	SA04_EGFR	SA04_EGFR_R521K	MISSENSE	1
	WE	SA47	EGFR	R521K	SA47_EGFR	SA47_EGFR_R521K	MISSENSE	1
	WE	SA53	EGFR	R521K	SA53_EGFR	SA53_EGFR_R521K	MISSENSE	1
	WE	SA05	EGFR	R521K	SA05_EGFR	SA05_EGFR_R521K	MISSENSE	1
	WE	SA17	EGFR	R521K	SA17_EGFR	SA17_EGFR_R521K	MISSENSE	1
	WE	SA28	EGFR	R521K	SA28_EGFR	SA28_EGFR_R521K	MISSENSE	1
	WE	SA07	EGFR	R521K	SA07_EGFR	SA07_EGFR_R521K	MISSENSE	1
	WE	SA59	EGFR	R521K	SA59_EGFR	SA59_EGFR_R521K	MISSENSE	1
	WE	SA15	EGFR	R521K	SA15_EGFR	SA15_EGFR_R521K	MISSENSE	1
	WE	SA15	EGFR	R521K	SA15_EGFR	SA15_EGFR_R521K	MISSENSE	1
	WE	SA20	EGFR	R521K	SA20_EGFR	SA20_EGFR_R521K	MISSENSE	1
	WE	SA20	EGFR	R521K	SA20_EGFR	SA20_EGFR_R521K	MISSENSE	1
	WE	SA23	EGFR	R521K	SA23_EGFR	SA23_EGFR_R521K	MISSENSE	1
	WE	SA50	EGFR	R521K	SA50_EGFR	SA50_EGFR_R521K	MISSENSE	1
	WE	SA08	EGFR	R521K	SA08_EGFR	SA08_EGFR_R521K	MISSENSE	1
	WE	SA21	EGFR	R521K	SA21_EGFR	SA21_EGFR_R521K	MISSENSE	1
	WE	SA26	EGFR	R521K	SA26_EGFR	SA26_EGFR_R521K	MISSENSE	1
	WE	SA02	EGFR	R521K	SA02_EGFR	SA02_EGFR_R521K	MISSENSE	1
	WE	SA18	EGFR	R521K	SA18_EGFR	SA18_EGFR_R521K	MISSENSE	1
	WE	SA49	EGFR	R521K	SA49_EGFR	SA49_EGFR_R521K	MISSENSE	1
	WE	SA46	EGFR	R521K	SA46_EGFR	SA46_EGFR_R521K	MISSENSE	1
	WE	SA33	EGFR	R521K	SA33_EGFR	SA33_EGFR_R521K	MISSENSE	1
	WE	SA54	EGFR	R521K	SA54_EGFR	SA54_EGFR_R521K	MISSENSE	1
	WE	SA32	EGFR	R521K	SA32_EGFR	SA32_EGFR_R521K	MISSENSE	1
	WE	SA07	FNACA	S1088F	SA07_FNACA	SA07_FNACA_S1088F	MISSENSE	5	Oncogenic
	WE	SA37	FNACA	S1088F	SA37_FNACA	SA37_FNACA_S1088F	MISSENSE	5	Oncogenic
	WE	SA45	FNACA	G809D	SA45_FNACA	SA45_FNACA_G809D	MISSENSE	1
	WE	SA45	FNACA	G501S	SA45_FNACA	SA45_FNACA_G501S	MISSENSE	1
	WE	SA45	FNACA	T266A	SA45_FNACA	SA45_FNACA_T266A	MISSENSE	1
	WE	SA44	FNACA	G809D	SA44_FNACA	SA44_FNACA_G809D	MISSENSE	1
	WE	SA44	FNACA	P643A	SA44_FNACA	SA44_FNACA_P643A	MISSENSE	1
	WE	SA44	FNACA	G501S	SA44_FNACA	SA44_FNACA_G501S	MISSENSE	1
	WE	SA44	FNACA	A412V	SA44_FNACA	SA44_FNACA_A412V	MISSENSE	1
	WE	SA44	FNACA	T266A	SA44_FNACA	SA44_FNACA_T266A	MISSENSE	1
	WE	SA03	FNACA	G809D	SA03_FNACA	SA03_FNACA_G809D	MISSENSE	1
	WE	SA03	FNACA	P643A	SA03_FNACA	SA03_FNACA_P643A	MISSENSE	1
	WE	SA03	FNACA	G501S	SA03_FNACA	SA03_FNACA_G501S	MISSENSE	1
	WE	SA03	FNACA	A412V	SA03_FNACA	SA03_FNACA_A412V	MISSENSE	1
	WE	SA03	FNACA	T266A	SA03_FNACA	SA03_FNACA_T266A	MISSENSE	1
	WE	SA11	FNACA	G809D	SA11_FNACA	SA11_FNACA_G809D	MISSENSE	1
	WE	SA11	FNACA	P643A	SA11_FNACA	SA11_FNACA_P643A	MISSENSE	1
	WE	SA11	FNACA	G501S	SA11_FNACA	SA11_FNACA_G501S	MISSENSE	1
	WE	SA11	FNACA	A412V	SA11_FNACA	SA11_FNACA_A412V	MISSENSE	1
	WE	SA11	FNACA	T266A	SA11_FNACA	SA11_FNACA_T266A	MISSENSE	1
	WE	SA11	FNACA	V6D	SA11_FNACA	SA11_FNACA_V6D	MISSENSE	1
	WE	SA36	FNACA	G809D	SA36_FNACA	SA36_FNACA_G809D	MISSENSE	1
	WE	SA43	FNACA	G809D	SA43_FNACA	SA43_FNACA_G809D	MISSENSE	1
	WE	SA36	FNACA	G501S	SA36_FNACA	SA36_FNACA_G501S	MISSENSE	1
	WE	SA43	FNACA	G501S	SA43_FNACA	SA43_FNACA_G501S	MISSENSE	1
	WE	SA36	FNACA	T266A	SA36_FNACA	SA36_FNACA_T266A	MISSENSE	1
	WE	SA43	FNACA	T266A	SA43_FNACA	SA43_FNACA_T266A	MISSENSE	1
	WE	SA30	FNACA	G809D	SA30_FNACA	SA30_FNACA_G809D	MISSENSE	1
	WE	SA30	FNACA	G501S	SA30_FNACA	SA30_FNACA_G501S	MISSENSE	1
	WE	SA30	FNACA	T266A	SA30_FNACA	SA30_FNACA_T266A	MISSENSE	1
	WE	SA48	FNACA	G809D	SA48_FNACA	SA48_FNACA_G809D	MISSENSE	1
	WE	SA48	FNACA	G501S	SA48_FNACA	SA48_FNACA_G501S	MISSENSE	1
	WE	SA48	FNACA	T266A	SA48_FNACA	SA48_FNACA_T266A	MISSENSE	1
	WE	SA13	FNACA	G809D	SA13_FNACA	SA13_FNACA_G809D	MISSENSE	1
	WE	SA13	FNACA	P643A	SA13_FNACA	SA13_FNACA_P643A	MISSENSE	1
	WE	SA13	FNACA	G501S	SA13_FNACA	SA13_FNACA_G501S	MISSENSE	1
	WE	SA13	FNACA	A412V	SA13_FNACA	SA13_FNACA_A412V	MISSENSE	1
	WE	SA13	FNACA	T266A	SA13_FNACA	SA13_FNACA_T266A	MISSENSE	1
	WE	SA58	FNACA	G809D	SA58_FNACA	SA58_FNACA_G809D	MISSENSE	1
	WE	SA58	FNACA	G501S	SA58_FNACA	SA58_FNACA_G501S	MISSENSE	1
	WE	SA58	FNACA	T266A	SA58_FNACA	SA58_FNACA_T266A	MISSENSE	1
	WE	SA04	FNACA	G809D	SA04_FNACA	SA04_FNACA_G809D	MISSENSE	1
	WE	SA04	FNACA	P643A	SA04_FNACA	SA04_FNACA_P643A	MISSENSE	1
	WE	SA04	FNACA	G501S	SA04_FNACA	SA04_FNACA_G501S	MISSENSE	1
	WE	SA04	FNACA	A412V	SA04_FNACA	SA04_FNACA_A412V	MISSENSE	1
	WE	SA04	FNACA	T266A	SA04_FNACA	SA04_FNACA_T266A	MISSENSE	1
	WE	SA24	FNACA	G809D	SA24_FNACA	SA24_FNACA_G809D	MISSENSE	1
	WE	SA24	FNACA	G501S	SA24_FNACA	SA24_FNACA_G501S	MISSENSE	1
	WE	SA24	FNACA	T266A	SA24_FNACA	SA24_FNACA_T266A	MISSENSE	1
	WE	SA47	FNACA	G809D	SA47_FNACA	SA47_FNACA_G809D	MISSENSE	1
	WE	SA47	FNACA	G501S	SA47_FNACA	SA47_FNACA_G501S	MISSENSE	1
	WE	SA47	FNACA	T266A	SA47_FNACA	SA47_FNACA_T266A	MISSENSE	1
	WE	SA53	FNACA	G809D	SA53_FNACA	SA53_FNACA_G809D	MISSENSE	1
	WE	SA53	FNACA	G501S	SA53_FNACA	SA53_FNACA_G501S	MISSENSE	1
	WE	SA53	FNACA	T266A	SA53_FNACA	SA53_FNACA_T266A	MISSENSE	1
	WE	SA05	FNACA	G809D	SA05_FNACA	SA05_FNACA_G809D	MISSENSE	1
	WE	SA05	FNACA	G501S	SA05_FNACA	SA05_FNACA_G501S	MISSENSE	1
	WE	SA05	FNACA	T266A	SA05_FNACA	SA05_FNACA_T266A	MISSENSE	1
	WE	SA17	FNACA	G809D	SA17_FNACA	SA17_FNACA_G809D	MISSENSE	1
	WE	SA17	FNACA	G501S	SA17_FNACA	SA17_FNACA_G501S	MISSENSE	1
	WE	SA17	FNACA	T266A	SA17_FNACA	SA17_FNACA_T266A	MISSENSE	1
	WE	SA28	FNACA	G809D	SA28_FNACA	SA28_FNACA_G809D	MISSENSE	1
	WE	SA28	FNACA	G501S	SA28_FNACA	SA28_FNACA_G501S	MISSENSE	1
	WE	SA28	FNACA	T266A	SA28_FNACA	SA28_FNACA_T266A	MISSENSE	1
	WE	SA07	FNACA	G809D	SA07_FNACA	SA07_FNACA_G809D	MISSENSE	1
	WE	SA07	FNACA	P643A	SA07_FNACA	SA07_FNACA_P643A	MISSENSE	1
	WE	SA07	FNACA	G501S	SA07_FNACA	SA07_FNACA_G501S	MISSENSE	1
	WE	SA07	FNACA	A412V	SA07_FNACA	SA07_FNACA_A412V	MISSENSE	1
	WE	SA07	FNACA	T266A	SA07_FNACA	SA07_FNACA_T266A	MISSENSE	1
	WE	SA10	FNACA	G809D	SA10_FNACA	SA10_FNACA_G809D	MISSENSE	1
	WE	SA10	FNACA	G501S	SA10_FNACA	SA10_FNACA_G501S	MISSENSE	1
	WE	SA10	FNACA	T266A	SA10_FNACA	SA10_FNACA_T266A	MISSENSE	1
	WE	SA22	FNACA	G809D	SA22_FNACA	SA22_FNACA_G809D	MISSENSE	1
	WE	SA22	FNACA	G501S	SA22_FNACA	SA22_FNACA_G501S	MISSENSE	1
	WE	SA22	FNACA	T266A	SA22_FNACA	SA22_FNACA_T266A	MISSENSE	1
	WE	SA16	FNACA	G809D	SA16_FNACA	SA16_FNACA_G809D	MISSENSE	1
	WE	SA16	FNACA	G501S	SA16_FNACA	SA16_FNACA_G501S	MISSENSE	1
	WE	SA16	FNACA	T266A	SA16_FNACA	SA16_FNACA_T266A	MISSENSE	1
	WE	SA59	FNACA	G809D	SA59_FNACA	SA59_FNACA_G809D	MISSENSE	1
	WE	SA59	FNACA	P643A	SA59_FNACA	SA59_FNACA_P643A	MISSENSE	1
	WE	SA59	FNACA	G501S	SA59_FNACA	SA59_FNACA_G501S	MISSENSE	1
	WE	SA59	FNACA	A412V	SA59_FNACA	SA59_FNACA_A412V	MISSENSE	1
	WE	SA59	FNACA	T266A	SA59_FNACA	SA59_FNACA_T266A	MISSENSE	1
	WE	SA15	FNACA	G809D	SA15_FNACA	SA15_FNACA_G809D	MISSENSE	1
	WE	SA15	FNACA	G809D	SA15_FNACA	SA15_FNACA_G809D	MISSENSE	1
	WE	SA20	FNACA	G809D	SA20_FNACA	SA20_FNACA_G809D	MISSENSE	1
	WE	SA20	FNACA	G809D	SA20_FNACA	SA20_FNACA_G809D	MISSENSE	1
	WE	SA15	FNACA	P643A	SA15_FNACA	SA15_FNACA_P643A	MISSENSE	1
	WE	SA15	FNACA	P643A	SA15_FNACA	SA15_FNACA_P643A	MISSENSE	1
	WE	SA20	FNACA	P643A	SA20_FNACA	SA20_FNACA_P643A	MISSENSE	1
	WE	SA20	FNACA	P643A	SA20_FNACA	SA20_FNACA_P643A	MISSENSE	1
	WE	SA15	FNACA	G501S	SA15_FNACA	SA15_FNACA_G501S	MISSENSE	1
	WE	SA15	FNACA	G501S	SA15_FNACA	SA15_FNACA_G501S	MISSENSE	1
	WE	SA20	FNACA	G501S	SA20_FNACA	SA20_FNACA_G501S	MISSENSE	1
	WE	SA20	FNACA	G501S	SA20_FNACA	SA20_FNACA_G501S	MISSENSE	1
	WE	SA15	FNACA	A412V	SA15_FNACA	SA15_FNACA_A412V	MISSENSE	1
	WE	SA15	FNACA	A412V	SA15_FNACA	SA15_FNACA_A412V	MISSENSE	1
	WE	SA20	FNACA	A412V	SA20_FNACA	SA20_FNACA_A412V	MISSENSE	1
	WE	SA20	FNACA	A412V	SA20_FNACA	SA20_FNACA_A412V	MISSENSE	1
	WE	SA15	FNACA	T266A	SA15_FNACA	SA15_FNACA_T266A	MISSENSE	1
	WE	SA15	FNACA	T266A	SA15_FNACA	SA15_FNACA_T266A	MISSENSE	1
	WE	SA20	FNACA	T266A	SA20_FNACA	SA20_FNACA_T266A	MISSENSE	1
	WE	SA20	FNACA	T266A	SA20_FNACA	SA20_FNACA_T266A	MISSENSE	1
	WE	SA23	FNACA	G809D	SA23_FNACA	SA23_FNACA_G809D	MISSENSE	1
	WE	SA23	FNACA	P643A	SA23_FNACA	SA23_FNACA_P643A	MISSENSE	1
	WE	SA23	FNACA	G501S	SA23_FNACA	SA23_FNACA_G501S	MISSENSE	1
	WE	SA23	FNACA	A412V	SA23_FNACA	SA23_FNACA_A412V	MISSENSE	1
	WE	SA23	FNACA	T266A	SA23_FNACA	SA23_FNACA_T266A	MISSENSE	1
	WE	SA23	FNACA	V6D	SA23_FNACA	SA23_FNACA_V6D	MISSENSE	1
	WE	SA50	FNACA	G809D	SA50_FNACA	SA50_FNACA_G809D	MISSENSE	1
	WE	SA50	FNACA	G501S	SA50_FNACA	SA50_FNACA_G501S	MISSENSE	1
	WE	SA50	FNACA	T266A	SA50_FNACA	SA50_FNACA_T266A	MISSENSE	1
	WE	SA08	FNACA	G809D	SA08_FNACA	SA08_FNACA_G809D	MISSENSE	1
	WE	SA08	FNACA	G501S	SA08_FNACA	SA08_FNACA_G501S	MISSENSE	1
	WE	SA08	FNACA	T266A	SA08_FNACA	SA08_FNACA_T266A	MISSENSE	1
	WE	SA21	FNACA	G809D	SA21_FNACA	SA21_FNACA_G809D	MISSENSE	1
	WE	SA21	FNACA	P643A	SA21_FNACA	SA21_FNACA_P643A	MISSENSE	1
	WE	SA21	FNACA	G501S	SA21_FNACA	SA21_FNACA_G501S	MISSENSE	1
	WE	SA21	FNACA	A412V	SA21_FNACA	SA21_FNACA_A412V	MISSENSE	1
	WE	SA21	FNACA	T266A	SA21_FNACA	SA21_FNACA_T266A	MISSENSE	1
	WE	SA34	FNACA	G809D	SA34_FNACA	SA34_FNACA_G809D	MISSENSE	1
	WE	SA34	FNACA	P643A	SA34_FNACA	SA34_FNACA_P643A	MISSENSE	1
	WE	SA34	FNACA	G501S	SA34_FNACA	SA34_FNACA_G501S	MISSENSE	1
	WE	SA34	FNACA	A412V	SA34_FNACA	SA34_FNACA_A412V	MISSENSE	1
	WE	SA34	FNACA	T266A	SA34_FNACA	SA34_FNACA_T266A	MISSENSE	1
	WE	SA26	FNACA	G809D	SA26_FNACA	SA26_FNACA_G809D	MISSENSE	1
	WE	SA26	FNACA	P643A	SA26_FNACA	SA26_FNACA_P643A	MISSENSE	1
	WE	SA26	FNACA	G501S	SA26_FNACA	SA26_FNACA_G501S	MISSENSE	1
	WE	SA26	FNACA	A412V	SA26_FNACA	SA26_FNACA_A412V	MISSENSE	1
	WE	SA26	FNACA	T266A	SA26_FNACA	SA26_FNACA_T266A	MISSENSE	1
	WE	SA02	FNACA	G809D	SA02_FNACA	SA02_FNACA_G809D	MISSENSE	1
	WE	SA18	FNACA	G809D	SA18_FNACA	SA18_FNACA_G809D	MISSENSE	1
	WE	SA02	FNACA	G501S	SA02_FNACA	SA02_FNACA_G501S	MISSENSE	1
	WE	SA18	FNACA	G501S	SA18_FNACA	SA18_FNACA_G501S	MISSENSE	1
	WE	SA02	FNACA	T266A	SA02_FNACA	SA02_FNACA_T266A	MISSENSE	1
	WE	SA18	FNACA	T266A	SA18_FNACA	SA18_FNACA_T266A	MISSENSE	1
	WE	SA49	FNACA	G809D	SA49_FNACA	SA49_FNACA_G809D	MISSENSE	1
	WE	SA49	FNACA	G501S	SA49_FNACA	SA49_FNACA_G501S	MISSENSE	1
	WE	SA49	FNACA	T266A	SA49_FNACA	SA49_FNACA_T266A	MISSENSE	1
	WE	SA46	FNACA	G809D	SA46_FNACA	SA46_FNACA_G809D	MISSENSE	1
	WE	SA46	FNACA	G501S	SA46_FNACA	SA46_FNACA_G501S	MISSENSE	1
	WE	SA46	FNACA	T266A	SA46_FNACA	SA46_FNACA_T266A	MISSENSE	1
	WE	SA33	FNACA	G809D	SA33_FNACA	SA33_FNACA_G809D	MISSENSE	1
	WE	SA33	FNACA	P643A	SA33_FNACA	SA33_FNACA_P643A	MISSENSE	1
	WE	SA33	FNACA	G501S	SA33_FNACA	SA33_FNACA_G501S	MISSENSE	1
	WE	SA33	FNACA	A412V	SA33_FNACA	SA33_FNACA_A412V	MISSENSE	1
	WE	SA33	FNACA	T266A	SA33_FNACA	SA33_FNACA_T266A	MISSENSE	1
	WE	SA61	FNACA	G809D	SA61_FNACA	SA61_FNACA_G809D	MISSENSE	1
	WE	SA61	FNACA	G501S	SA61_FNACA	SA61_FNACA_G501S	MISSENSE	1
	WE	SA61	FNACA	T266A	SA61_FNACA	SA61_FNACA_T266A	MISSENSE	1
	WE	SA54	FNACA	G809D	SA54_FNACA	SA54_FNACA_G809D	MISSENSE	1
	WE	SA54	FNACA	G501S	SA54_FNACA	SA54_FNACA_G501S	MISSENSE	1
	WE	SA54	FNACA	T266A	SA54_FNACA	SA54_FNACA_T266A	MISSENSE	1
	WE	SA32	FNACA	G809D	SA32_FNACA	SA32_FNACA_G809D	MISSENSE	1
	WE	SA32	FNACA	G501S	SA32_FNACA	SA32_FNACA_G501S	MISSENSE	1
	WE	SA32	FNACA	T266A	SA32_FNACA	SA32_FNACA_T266A	MISSENSE	1
	WE	SA37	FNACA	G809D	SA37_FNACA	SA37_FNACA_G809D	MISSENSE	1
	WE	SA37	FNACA	P643A	SA37_FNACA	SA37_FNACA_P643A	MISSENSE	1
	WE	SA37	FNACA	G501S	SA37_FNACA	SA37_FNACA_G501S	MISSENSE	1
	WE	SA37	FNACA	A412V	SA37_FNACA	SA37_FNACA_A412V	MISSENSE	1
	WE	SA37	FNACA	T266A	SA37_FNACA	SA37_FNACA_T266A	MISSENSE	1
	WE	SA45	FGFR3	T451M	SA45_FGFR3	SA45_FGFR3_T451M	MISSENSE	1
	WE	SA11	FGFR3	P755S	SA11_FGFR3	SA11_FGFR3_P755S	MISSENSE	1
	WE	SA30	FGFR3	T451M	SA30_FGFR3	SA30_FGFR3_T451M	MISSENSE	1
	WE	SA22	FGFR3	A430T	SA22_FGFR3	SA22_FGFR3_A430T	MISSENSE	1
	WE	SA16	FGFR3	A430T	SA16_FGFR3	SA16_FGFR3_A430T	MISSENSE	1
	WE	SA34	FGFR3	T451M	SA34_FGFR3	SA34_FGFR3_T451M	MISSENSE	1
	WE	SA33	FGFR3	R711C	SA33_FGFR3	SA33_FGFR3_R711C	MISSENSE	1
	WE	SA49	JAK2	I750T	SA49_JAK2	SA49_JAK2_I750T	MISSENSE	1
	WE	SA44	MAP2K2	V400M	SA44_MAP2K2	SA44_MAP2K2_V400M	MISSENSE	1
	WE	SA30	MET	N375S	SA30_MET	SA30_MET_N375S	MISSENSE	1
	WE	SA08	MET	N375S	SA08_MET	SA08_MET_N375S	MISSENSE	1
	WE	SA46	MET	A1381T	SA46_MET	SA46_MET_A1381T	MISSENSE	1
	WE	SA45	RET	R114H	SA45_RET	SA45_RET_R114H	MISSENSE	1
	WE	SA44	RET	G691S	SA44_RET	SA44_RET_G691S	MISSENSE	1
	WE	SA03	RET	G691S	SA03_RET	SA03_RET_G691S	MISSENSE	1
	WE	SA11	RET	T278N	SA11_RET	SA11_RET_T278N	MISSENSE	1
	WE	SA36	RET	G691S	SA36_RET	SA36_RET_G691S	MISSENSE	1
	WE	SA43	RET	G691S	SA43_RET	SA43_RET_G691S	MISSENSE	1
	WE	SA48	RET	G691S	SA48_RET	SA48_RET_G691S	MISSENSE	1
	WE	SA58	RET	T278N	SA58_RET	SA58_RET_T278N	MISSENSE	1
	WE	SA58	RET	G691S	SA58_RET	SA58_RET_G691S	MISSENSE	1
	WE	SA47	RET	G691S	SA47_RET	SA47_RET_G691S	MISSENSE	1
	WE	SA28	RET	D489N	SA28_RET	SA28_RET_D489N	MISSENSE	1
	WE	SA28	RET	G691S	SA28_RET	SA28_RET_G691S	MISSENSE	1
	WE	SA07	RET	G691S	SA07_RET	SA07_RET_G691S	MISSENSE	1
	WE	SA10	RET	G691S	SA10_RET	SA10_RET_G691S	MISSENSE	1
	WE	SA59	RET	G691S	SA59_RET	SA59_RET_G691S	MISSENSE	1
	WE	SA21	RET	T278N	SA21_RET	SA21_RET_T278N	MISSENSE	1
	WE	SA34	RET	T278N	SA34_RET	SA34_RET_T278N	MISSENSE	1
	WE	SA34	RET	D489N	SA34_RET	SA34_RET_D489N	MISSENSE	1
	WE	SA54	RET	T278N	SA54_RET	SA54_RET_T278N	MISSENSE	1
	WE	SA07	SMO	T179M	SA07_SMO	SA07_SMO_T179M	MISSENSE	1
	WE	SA45	TP53	P72R	SA45_TP53	SA45_TP53_P72R	MISSENSE	1
	WE	SA44	TP53	P72R	SA44_TP53	SA44_TP53_P72R	MISSENSE	1
	WE	SA03	TP53	P72R	SA03_TP53	SA03_TP53_P72R	MISSENSE	1
	WE	SA11	TP53	P72R	SA11_TP53	SA11_TP53_P72R	MISSENSE	1
	WE	SA36	TP53	P72R	SA36_TP53	SA36_TP53_P72R	MISSENSE	1
	WE	SA43	TP53	P72R	SA43_TP53	SA43_TP53_P72R	MISSENSE	1
	WE	SA30	TP53	P72R	SA30_TP53	SA30_TP53_P72R	MISSENSE	1
	WE	SA13	TP53	P72R	SA13_TP53	SA13_TP53_P72R	MISSENSE	1
	WE	SA58	TP53	P72R	SA58_TP53	SA58_TP53_P72R	MISSENSE	1
	WE	SA04	TP53	P72R	SA04_TP53	SA04_TP53_P72R	MISSENSE	1
	WE	SA47	TP53	P72R	SA47_TP53	SA47_TP53_P72R	MISSENSE	1
	WE	SA53	TP53	P72R	SA53_TP53	SA53_TP53_P72R	MISSENSE	1
	WE	SA05	TP53	P72R	SA05_TP53	SA05_TP53_P72R	MISSENSE	1
	WE	SA17	TP53	P72R	SA17_TP53	SA17_TP53_P72R	MISSENSE	1
	WE	SA28	TP53	P72R	SA28_TP53	SA28_TP53_P72R	MISSENSE	1
	WE	SA07	TP53	P72R	SA07_TP53	SA07_TP53_P72R	MISSENSE	1
	WE	SA10	TP53	P72R	SA10_TP53	SA10_TP53_P72R	MISSENSE	1
	WE	SA22	TP53	P72R	SA22_TP53	SA22_TP53_P72R	MISSENSE	1
	WE	SA16	TP53	P72R	SA16_TP53	SA16_TP53_P72R	MISSENSE	1
	WE	SA59	TP53	P72R	SA59_TP53	SA59_TP53_P72R	MISSENSE	1
	WE	SA23	TP53	P72R	SA23_TP53	SA23_TP53_P72R	MISSENSE	1
	WE	SA50	TP53	P72R	SA50_TP53	SA50_TP53_P72R	MISSENSE	1
	WE	SA08	TP53	P72R	SA08_TP53	SA08_TP53_P72R	MISSENSE	1
	WE	SA21	TP53	P72R	SA21_TP53	SA21_TP53_P72R	MISSENSE	1
	WE	SA34	TP53	P72R	SA34_TP53	SA34_TP53_P72R	MISSENSE	1
	WE	SA46	TP53	P72R	SA46_TP53	SA46_TP53_P72R	MISSENSE	1
	WE	SA33	TP53	P72R	SA33_TP53	SA33_TP53_P72R	MISSENSE	1
	WE	SA61	TP53	P72R	SA61_TP53	SA61_TP53_P72R	MISSENSE	1
	WE	SA54	TP53	P72R	SA54_TP53	SA54_TP53_P72R	MISSENSE	1
	WE	SA32	TP53	P72R	SA32_TP53	SA32_TP53_P72R	MISSENSE	1
	WE	SA37	TP53	P72R	SA37_TP53	SA37_TP53_P72R	MISSENSE	1
